# Supplementary material for: Symmetry-based approach to oligostilbenoids: Rapid entry to viniferifuran, shoreaphenol, malibatol A, and diptoindonesin G
Source: Beilstein J Org Chem. 2016 Dec 12;12:2689–93. doi: 10.3762/bjoc.12.266 (PMC5238531; doi:10.3762/bjoc.12.266)
Supplement: File 2 — Chemical information file of compound 8. [file Beilstein_J_Org_Chem-12-2689-s002.cif]

data_benzofuran
_audit_creation_date              2016-09-02
_audit_creation_method
;
Olex2 1.2
(compiled 2016.08.25 svn.r3337 for OlexSys, GUI svn.r5221)
;
_publ_contact_author_address      ?
_publ_contact_author_email        ?
_publ_contact_author_name         ''
_publ_contact_author_phone        ?
_publ_section_references
;
Dolomanov, O.V., Bourhis, L.J., Gildea, R.J, Howard, J.A.K. & Puschmann, H.
 (2009), J. Appl. Cryst. 42, 339-341.

Sheldrick, G.M. (2015). Acta Cryst. A71, 3-8.

Sheldrick, G.M. (2015). Acta Cryst. C71, 3-8.
;
_chemical_name_common             ?
_chemical_name_systematic         ?
_chemical_formula_moiety          'C18 H16 O5'
_chemical_formula_sum             'C18 H16 O5'
_chemical_formula_weight          312.31
_chemical_melting_point           ?
loop_
  _atom_type_symbol
  _atom_type_description
  _atom_type_scat_dispersion_real
  _atom_type_scat_dispersion_imag
  _atom_type_scat_source
 'C' 'C' 0.0033 0.0016 'International Tables Vol C Tables 4.2.6.8 and 6.1.1.4'
 'H' 'H' 0.0000 0.0000 'International Tables Vol C Tables 4.2.6.8 and 6.1.1.4'
 'O' 'O' 0.0106 0.0060 'International Tables Vol C Tables 4.2.6.8 and 6.1.1.4'

_shelx_space_group_comment
;
The symmetry employed for this shelxl refinement is uniquely defined
by the following loop, which should always be used as a source of
symmetry information in preference to the above space-group names.
They are only intended as comments.
;
_space_group_crystal_system       'monoclinic'
_space_group_IT_number            14
_space_group_name_H-M_alt         'P 1 21/c 1'
_space_group_name_Hall            '-P 2ybc'
loop_
  _space_group_symop_operation_xyz
 'x, y, z'
 '-x, y+1/2, -z+1/2'
 '-x, -y, -z'
 'x, -y-1/2, z-1/2'

_cell_length_a                    11.0577(9)
_cell_length_b                    12.8224(10)
_cell_length_c                    11.7987(10)
_cell_angle_alpha                 90
_cell_angle_beta                  110.529(3)
_cell_angle_gamma                 90
_cell_volume                      1566.7(2)
_cell_formula_units_Z             4
_cell_measurement_reflns_used     3688
_cell_measurement_temperature     303.4
_cell_measurement_theta_max       22.04
_cell_measurement_theta_min       2.43
_shelx_estimated_absorpt_T_max    ?
_shelx_estimated_absorpt_T_min    ?
_exptl_absorpt_coefficient_mu     0.097
_exptl_absorpt_correction_T_max   0.7453
_exptl_absorpt_correction_T_min   0.6736
_exptl_absorpt_correction_type    multi-scan
_exptl_absorpt_process_details
;
SADABS-2014/5 (Bruker,2014/5) was used for absorption correction.
wR2(int) was 0.0598 before and 0.0550 after correction.
The Ratio of minimum to maximum transmission is 0.9038.
The \l/2 correction factor is 0.00150.
;
_exptl_absorpt_special_details    ?
_exptl_crystal_colour             'clear colourless'
_exptl_crystal_colour_lustre      clear
_exptl_crystal_colour_modifier    .
_exptl_crystal_colour_primary     colourless
_exptl_crystal_density_diffrn     1.324
_exptl_crystal_density_meas       ?
_exptl_crystal_density_method     ?
_exptl_crystal_description        plate
_exptl_crystal_F_000              656
_exptl_crystal_size_max           0.15
_exptl_crystal_size_mid           0.13
_exptl_crystal_size_min           0.05
_exptl_transmission_factor_max    ?
_exptl_transmission_factor_min    ?
_diffrn_reflns_av_R_equivalents   0.0740
_diffrn_reflns_av_unetI/netI      0.0474
_diffrn_reflns_Laue_measured_fraction_full 1.000
_diffrn_reflns_Laue_measured_fraction_max 0.995
_diffrn_reflns_limit_h_max        13
_diffrn_reflns_limit_h_min        -13
_diffrn_reflns_limit_k_max        15
_diffrn_reflns_limit_k_min        -15
_diffrn_reflns_limit_l_max        14
_diffrn_reflns_limit_l_min        -14
_diffrn_reflns_number             21199
_diffrn_reflns_point_group_measured_fraction_full 1.000
_diffrn_reflns_point_group_measured_fraction_max 0.995
_diffrn_reflns_theta_full         26.000
_diffrn_reflns_theta_max          26.068
_diffrn_reflns_theta_min          2.433
_diffrn_ambient_temperature       303.4
_diffrn_detector_area_resol_mean  ?
_diffrn_measured_fraction_theta_full 1.000
_diffrn_measured_fraction_theta_max 0.995
_diffrn_measurement_device_type   'Bruker APEX-II CCD'
_diffrn_measurement_method        '\f and \w scans'
_diffrn_radiation_type            MoK\a
_diffrn_radiation_wavelength      0.71073
_diffrn_source                    ?
_diffrn_standards_number          0
_reflns_Friedel_coverage          0.000
_reflns_Friedel_fraction_full     .
_reflns_Friedel_fraction_max      .
_reflns_number_gt                 1685
_reflns_number_total              3092
_reflns_special_details
;
 Reflections were merged by SHELXL according to the crystal
 class for the calculation of statistics and refinement.
 
 _reflns_Friedel_fraction is defined as the number of unique
 Friedel pairs measured divided by the number that would be
 possible theoretically, ignoring centric projections and
 systematic absences.
;
_reflns_threshold_expression      'I > 2\s(I)'
_computing_cell_refinement        'SAINT v8.34A (Bruker, 2013)'
_computing_data_collection        ?
_computing_data_reduction         'SAINT v8.34A (Bruker, 2013)'
_computing_molecular_graphics     'Olex2 (Dolomanov et al., 2009)'
_computing_publication_material   'Olex2 (Dolomanov et al., 2009)'
_computing_structure_refinement   'ShelXL (Sheldrick, 2015)'
_computing_structure_solution     'ShelXT (Sheldrick, 2015)'
_refine_diff_density_max          0.229
_refine_diff_density_min          -0.226
_refine_diff_density_rms          0.036
_refine_ls_extinction_coef        .
_refine_ls_extinction_method      none
_refine_ls_goodness_of_fit_ref    1.032
_refine_ls_hydrogen_treatment     constr
_refine_ls_matrix_type            full
_refine_ls_number_parameters      222
_refine_ls_number_reflns          3092
_refine_ls_number_restraints      1
_refine_ls_R_factor_all           0.1362
_refine_ls_R_factor_gt            0.0651
_refine_ls_restrained_S_all       1.032
_refine_ls_shift/su_max           0.000
_refine_ls_shift/su_mean          0.000
_refine_ls_structure_factor_coef  Fsqd
_refine_ls_weighting_details
'w=1/[\s^2^(Fo^2^)+(0.0723P)^2^+0.5864P] where P=(Fo^2^+2Fc^2^)/3'
_refine_ls_weighting_scheme       calc
_refine_ls_wR_factor_gt           0.1454
_refine_ls_wR_factor_ref          0.1766
_refine_special_details           ?
_olex2_refinement_description
;
1. Fixed Uiso
 At 1.2 times of:
  All C(H) groups
 At 1.5 times of:
  All C(H,H,H) groups
2. Restrained distances
 O14-C15A \\sim O14-C15
 with sigma of 0.005
3. Others
 Sof(C15)=Sof(H15D)=Sof(H15E)=Sof(H15F)=1-FVAR(1)
 Sof(C15A)=Sof(H15A)=Sof(H15B)=Sof(H15C)=FVAR(1)
4.a Aromatic/amide H refined with riding coordinates:
 C3(H3), C5(H5), C7(H7), C17(H17), C18(H18), C20(H20), C21(H21)
4.b Idealised Me refined as rotating group:
 C13(H13A,H13B,H13C), C23(H23A,H23B,H23C), C15A(H15A,H15B,H15C), C15(H15D,H15E,
 H15F)
;
_atom_sites_solution_hydrogens    geom
_atom_sites_solution_primary      dual
_atom_sites_solution_secondary    ?
loop_
  _atom_site_label
  _atom_site_type_symbol
  _atom_site_fract_x
  _atom_site_fract_y
  _atom_site_fract_z
  _atom_site_U_iso_or_equiv
  _atom_site_adp_type
  _atom_site_occupancy
  _atom_site_site_symmetry_order
  _atom_site_calc_flag
  _atom_site_refinement_flags_posn
  _atom_site_refinement_flags_adp
  _atom_site_refinement_flags_occupancy
  _atom_site_disorder_assembly
  _atom_site_disorder_group
 O1 O 0.24708(18) 0.56193(16) 0.46486(17) 0.0631(6) Uani 1 1 d . . . . .
 O11 O 0.7466(2) 0.7060(2) 0.4490(2) 0.1068(9) Uani 1 1 d . . . . .
 O12 O 0.6727(2) 0.7255(2) 0.6000(2) 0.0885(8) Uani 1 1 d . . . . .
 O14 O 0.3897(3) 0.5175(3) 0.1293(3) 0.1129(10) Uani 1 1 d D . . . .
 O22 O 0.0186(2) 0.5889(2) 0.8853(2) 0.0874(8) Uani 1 1 d . . . . .
 C2 C 0.3045(3) 0.6117(2) 0.5765(2) 0.0546(7) Uani 1 1 d . . . . .
 C3 C 0.4189(3) 0.6527(2) 0.5838(3) 0.0580(7) Uani 1 1 d . . . . .
 H3 H 0.474625 0.690057 0.648761 0.070 Uiso 1 1 calc R . . . .
 C4 C 0.5356(3) 0.6440(2) 0.4231(3) 0.0593(7) Uani 1 1 d . . . . .
 C5 C 0.5151(3) 0.6063(2) 0.3076(3) 0.0702(9) Uani 1 1 d . . . . .
 H5 H 0.577806 0.617223 0.272949 0.084 Uiso 1 1 calc R . . . .
 C6 C 0.4041(3) 0.5532(2) 0.2431(3) 0.0706(9) Uani 1 1 d . . . . .
 C7 C 0.3099(3) 0.5345(2) 0.2889(3) 0.0681(8) Uani 1 1 d . . . . .
 H7 H 0.235565 0.497602 0.245910 0.082 Uiso 1 1 calc R . . . .
 C8 C 0.3305(3) 0.5736(2) 0.4035(3) 0.0596(7) Uani 1 1 d . . . . .
 C9 C 0.4395(3) 0.6287(2) 0.4738(2) 0.0531(7) Uani 1 1 d . . . . .
 C10 C 0.6615(3) 0.6948(3) 0.4893(3) 0.0733(9) Uani 1 1 d . . . . .
 C13 C 0.7961(4) 0.7716(4) 0.6720(4) 0.1266(17) Uani 1 1 d . . . . .
 H13A H 0.800749 0.841512 0.644708 0.190 Uiso 1 1 calc GR . . . .
 H13B H 0.865062 0.730859 0.663235 0.190 Uiso 1 1 calc GR . . . .
 H13C H 0.803708 0.772895 0.755619 0.190 Uiso 1 1 calc GR . . . .
 C16 C 0.2312(2) 0.6066(2) 0.6573(2) 0.0526(7) Uani 1 1 d . . . . .
 C17 C 0.2591(3) 0.6723(2) 0.7555(3) 0.0707(9) Uani 1 1 d . . . . .
 H17 H 0.325557 0.720556 0.769441 0.085 Uiso 1 1 calc R . . . .
 C18 C 0.1915(3) 0.6686(3) 0.8338(3) 0.0733(9) Uani 1 1 d . . . . .
 H18 H 0.213194 0.713278 0.899964 0.088 Uiso 1 1 calc R . . . .
 C19 C 0.0923(3) 0.5989(2) 0.8140(3) 0.0623(8) Uani 1 1 d . . . . .
 C20 C 0.0638(3) 0.5314(3) 0.7172(3) 0.0729(9) Uani 1 1 d . . . . .
 H20 H -0.002662 0.483213 0.703790 0.087 Uiso 1 1 calc R . . . .
 C21 C 0.1325(3) 0.5347(2) 0.6403(3) 0.0673(8) Uani 1 1 d . . . . .
 H21 H 0.112642 0.488149 0.575911 0.081 Uiso 1 1 calc R . . . .
 C23 C 0.0427(4) 0.6584(4) 0.9852(4) 0.1103(15) Uani 1 1 d . . . . .
 H23A H 0.031000 0.729045 0.956312 0.165 Uiso 1 1 calc GR . . . .
 H23B H 0.129636 0.649258 1.040120 0.165 Uiso 1 1 calc GR . . . .
 H23C H -0.016476 0.643800 1.026356 0.165 Uiso 1 1 calc GR . . . .
 C15A C 0.4643(8) 0.5215(7) 0.0686(7) 0.104(4) Uani 0.463(8) 1 d D . P A 1
 H15A H 0.482069 0.593012 0.056210 0.156 Uiso 0.463(8) 1 calc GR . P A 1
 H15B H 0.423502 0.488258 -0.008331 0.156 Uiso 0.463(8) 1 calc GR . P A 1
 H15C H 0.543627 0.486209 0.111977 0.156 Uiso 0.463(8) 1 calc GR . P A 1
 C15 C 0.3100(8) 0.4475(7) 0.0757(7) 0.121(4) Uani 0.537(8) 1 d D . P A 2
 H15D H 0.317854 0.389655 0.129463 0.181 Uiso 0.537(8) 1 calc GR . P A 2
 H15E H 0.327647 0.424570 0.005637 0.181 Uiso 0.537(8) 1 calc GR . P A 2
 H15F H 0.223968 0.475112 0.051291 0.181 Uiso 0.537(8) 1 calc GR . P A 2

loop_
  _atom_site_aniso_label
  _atom_site_aniso_U_11
  _atom_site_aniso_U_22
  _atom_site_aniso_U_33
  _atom_site_aniso_U_23
  _atom_site_aniso_U_13
  _atom_site_aniso_U_12
 O1 0.0603(12) 0.0734(13) 0.0581(13) -0.0025(10) 0.0239(10) -0.0061(10)
 O11 0.0891(17) 0.141(2) 0.112(2) -0.0263(17) 0.0634(17) -0.0272(16)
 O12 0.0662(14) 0.126(2) 0.0788(16) -0.0189(14) 0.0322(12) -0.0267(13)
 O14 0.150(3) 0.126(2) 0.088(2) -0.0177(18) 0.074(2) 0.005(2)
 O22 0.0802(15) 0.116(2) 0.0825(16) -0.0190(14) 0.0494(13) -0.0252(13)
 C2 0.0539(16) 0.0547(17) 0.0515(17) 0.0003(14) 0.0138(13) -0.0009(13)
 C3 0.0535(16) 0.0590(17) 0.0605(18) 0.0039(14) 0.0186(14) -0.0012(14)
 C4 0.0637(18) 0.0589(18) 0.0604(18) 0.0065(15) 0.0281(15) 0.0063(14)
 C5 0.077(2) 0.067(2) 0.079(2) 0.0105(17) 0.0427(19) 0.0119(18)
 C6 0.086(2) 0.068(2) 0.064(2) -0.0039(17) 0.0334(19) 0.0094(18)
 C7 0.073(2) 0.074(2) 0.058(2) -0.0050(16) 0.0228(16) -0.0029(16)
 C8 0.0608(17) 0.0595(18) 0.0602(19) 0.0074(15) 0.0232(15) 0.0042(15)
 C9 0.0540(16) 0.0537(16) 0.0545(17) 0.0057(13) 0.0226(14) 0.0037(13)
 C10 0.067(2) 0.080(2) 0.089(3) 0.0039(19) 0.048(2) 0.0014(17)
 C13 0.083(3) 0.196(5) 0.105(3) -0.043(3) 0.039(2) -0.051(3)
 C16 0.0487(15) 0.0581(17) 0.0520(17) 0.0035(14) 0.0187(13) -0.0013(13)
 C17 0.069(2) 0.074(2) 0.074(2) -0.0136(17) 0.0305(17) -0.0265(16)
 C18 0.077(2) 0.081(2) 0.067(2) -0.0203(17) 0.0319(17) -0.0249(18)
 C19 0.0520(16) 0.078(2) 0.0595(19) -0.0042(16) 0.0228(15) -0.0069(15)
 C20 0.0572(18) 0.088(2) 0.078(2) -0.0141(19) 0.0303(17) -0.0237(16)
 C21 0.0585(17) 0.079(2) 0.065(2) -0.0168(16) 0.0222(16) -0.0151(16)
 C23 0.109(3) 0.149(4) 0.097(3) -0.038(3) 0.066(3) -0.025(3)
 C15A 0.097(6) 0.132(8) 0.096(7) -0.007(6) 0.049(5) 0.007(5)
 C15 0.150(8) 0.119(7) 0.091(6) -0.058(5) 0.040(5) -0.034(6)

_geom_special_details
;
 All esds (except the esd in the dihedral angle between two l.s. planes)
 are estimated using the full covariance matrix.  The cell esds are taken
 into account individually in the estimation of esds in distances, angles
 and torsion angles; correlations between esds in cell parameters are only
 used when they are defined by crystal symmetry.  An approximate (isotropic)
 treatment of cell esds is used for estimating esds involving l.s. planes.
;
loop_
  _geom_bond_atom_site_label_1
  _geom_bond_atom_site_label_2
  _geom_bond_distance
  _geom_bond_site_symmetry_2
  _geom_bond_publ_flag
 O1 C2 1.400(3) . ?
 O1 C8 1.367(3) . ?
 C15Aa H15A 0.9600 . ?
 C15Aa H15B 0.9600 . ?
 C15Aa H15C 0.9600 . ?
 C15b H15D 0.9600 . ?
 C15b H15E 0.9600 . ?
 C15b H15F 0.9600 . ?
 O11 C10 1.202(3) . ?
 O12 C10 1.329(4) . ?
 O12 C13 1.456(4) . ?
 O14 C6 1.374(4) . ?
 O14 C15A 1.269(6) . ?
 O14 C15 1.261(6) . ?
 O22 C19 1.367(3) . ?
 O22 C23 1.427(4) . ?
 C2 C3 1.345(4) . ?
 C2 C16 1.453(4) . ?
 C3 H3 0.9300 . ?
 C3 C9 1.427(4) . ?
 C4 C5 1.388(4) . ?
 C4 C9 1.404(4) . ?
 C4 C10 1.487(4) . ?
 C5 H5 0.9300 . ?
 C5 C6 1.377(4) . ?
 C6 C7 1.353(4) . ?
 C7 H7 0.9300 . ?
 C7 C8 1.383(4) . ?
 C8 C9 1.392(4) . ?
 C13 H13A 0.9600 . ?
 C13 H13B 0.9600 . ?
 C13 H13C 0.9600 . ?
 C16 C17 1.377(4) . ?
 C16 C21 1.388(4) . ?
 C17 H17 0.9300 . ?
 C17 C18 1.378(4) . ?
 C18 H18 0.9300 . ?
 C18 C19 1.369(4) . ?
 C19 C20 1.379(4) . ?
 C20 H20 0.9300 . ?
 C20 C21 1.373(4) . ?
 C21 H21 0.9300 . ?
 C23 H23A 0.9600 . ?
 C23 H23B 0.9600 . ?
 C23 H23C 0.9600 . ?

loop_
  _geom_angle_atom_site_label_1
  _geom_angle_atom_site_label_2
  _geom_angle_atom_site_label_3
  _geom_angle
  _geom_angle_site_symmetry_1
  _geom_angle_site_symmetry_3
  _geom_angle_publ_flag
 C8 O1 C2 106.3(2) . . ?
 H15Aa C15Aa H15B 109.5 . . ?
 H15Ba C15Aa H15C 109.5 . . ?
 C10 O12 C13 116.1(3) . . ?
 C19 O22 C23 118.1(3) . . ?
 O1 C2 C16 115.1(2) . . ?
 C3 C2 O1 110.2(2) . . ?
 C3 C2 C16 134.8(3) . . ?
 C2 C3 H3 126.1 . . ?
 C2 C3 C9 107.7(3) . . ?
 C9 C3 H3 126.1 . . ?
 H15Aa C15Aa H15C 109.5 . . ?
 H15Db C15b H15E 109.5 . . ?
 H15Eb C15b H15F 109.5 . . ?
 H15Db C15b H15F 109.5 . . ?
 C15b O14 C6 123.3(5) . . ?
 C15Aa O14 C6 131.5(5) . . ?
 C5 C4 C9 118.9(3) . . ?
 C5 C4 C10 118.0(3) . . ?
 C9 C4 C10 123.1(3) . . ?
 C4 C5 H5 119.3 . . ?
 C6 C5 C4 121.4(3) . . ?
 C6 C5 H5 119.3 . . ?
 O14 C6 C5 118.7(3) . . ?
 C7 C6 O14 119.3(3) . . ?
 C7 C6 C5 122.0(3) . . ?
 C6 C7 H7 122.0 . . ?
 C6 C7 C8 116.1(3) . . ?
 C8 C7 H7 122.0 . . ?
 O1 C8 C7 124.6(3) . . ?
 O1 C8 C9 110.1(2) . . ?
 C7 C8 C9 125.3(3) . . ?
 C4 C9 C3 138.0(3) . . ?
 C8 C9 C3 105.7(2) . . ?
 C8 C9 C4 116.3(3) . . ?
 O11 C10 O12 122.5(3) . . ?
 O11 C10 C4 124.3(3) . . ?
 O12 C10 C4 113.2(3) . . ?
 O12 C13 H13A 109.5 . . ?
 O12 C13 H13B 109.5 . . ?
 O12 C13 H13C 109.5 . . ?
 O14 C15Aa H15A 109.5 . . ?
 H13A C13 H13B 109.5 . . ?
 H13A C13 H13C 109.5 . . ?
 H13B C13 H13C 109.5 . . ?
 C17 C16 C2 120.8(2) . . ?
 C17 C16 C21 117.4(3) . . ?
 C21 C16 C2 121.7(3) . . ?
 C16 C17 H17 119.1 . . ?
 C16 C17 C18 121.9(3) . . ?
 O14 C15Aa H15B 109.5 . . ?
 O14 C15Aa H15C 109.5 . . ?
 O14 C15b H15D 109.5 . . ?
 O14 C15b H15E 109.5 . . ?
 O14 C15b H15F 109.5 . . ?
 C18 C17 H17 119.1 . . ?
 C17 C18 H18 120.0 . . ?
 C19 C18 C17 119.9(3) . . ?
 C19 C18 H18 120.0 . . ?
 O22 C19 C18 124.8(3) . . ?
 O22 C19 C20 116.0(3) . . ?
 C18 C19 C20 119.2(3) . . ?
 C19 C20 H20 119.7 . . ?
 C21 C20 C19 120.6(3) . . ?
 C21 C20 H20 119.7 . . ?
 C16 C21 H21 119.5 . . ?
 C20 C21 C16 121.0(3) . . ?
 C20 C21 H21 119.5 . . ?
 O22 C23 H23A 109.5 . . ?
 O22 C23 H23B 109.5 . . ?
 O22 C23 H23C 109.5 . . ?
 H23A C23 H23B 109.5 . . ?
 H23A C23 H23C 109.5 . . ?
 H23B C23 H23C 109.5 . . ?

loop_
  _geom_torsion_atom_site_label_1
  _geom_torsion_atom_site_label_2
  _geom_torsion_atom_site_label_3
  _geom_torsion_atom_site_label_4
  _geom_torsion
  _geom_torsion_site_symmetry_1
  _geom_torsion_site_symmetry_2
  _geom_torsion_site_symmetry_3
  _geom_torsion_site_symmetry_4
  _geom_torsion_publ_flag
 C15b O14 C6 C5 161.8(6) . . . . ?
 C15Aa O14 C6 C5 2.2(8) . . . . ?
 C15b O14 C6 C7 -17.7(7) . . . . ?
 C15Aa O14 C6 C7 -177.3(6) . . . . ?
 O1 C2 C3 C9 -0.6(3) . . . . ?
 O1 C2 C16 C17 -164.0(3) . . . . ?
 O1 C2 C16 C21 17.2(4) . . . . ?
 O1 C8 C9 C3 -0.8(3) . . . . ?
 O1 C8 C9 C4 178.3(2) . . . . ?
 O14 C6 C7 C8 -179.4(3) . . . . ?
 O22 C19 C20 C21 -179.7(3) . . . . ?
 C2 O1 C8 C7 179.5(3) . . . . ?
 C2 O1 C8 C9 0.5(3) . . . . ?
 C2 C3 C9 C4 -177.9(3) . . . . ?
 C2 C3 C9 C8 0.9(3) . . . . ?
 C2 C16 C17 C18 -179.6(3) . . . . ?
 C2 C16 C21 C20 -179.6(3) . . . . ?
 C3 C2 C16 C17 17.3(5) . . . . ?
 C3 C2 C16 C21 -161.5(3) . . . . ?
 C4 C5 C6 O14 -179.8(3) . . . . ?
 C4 C5 C6 C7 -0.3(5) . . . . ?
 C5 C4 C9 C3 -179.8(3) . . . . ?
 C5 C4 C9 C8 1.5(4) . . . . ?
 C5 C4 C10 O11 0.5(5) . . . . ?
 C5 C4 C10 O12 -178.2(3) . . . . ?
 C5 C6 C7 C8 1.1(5) . . . . ?
 C6 C7 C8 O1 -179.4(3) . . . . ?
 C6 C7 C8 C9 -0.6(5) . . . . ?
 C7 C8 C9 C3 -179.8(3) . . . . ?
 C7 C8 C9 C4 -0.7(4) . . . . ?
 C8 O1 C2 C3 0.1(3) . . . . ?
 C8 O1 C2 C16 -179.0(2) . . . . ?
 C9 C4 C5 C6 -1.0(4) . . . . ?
 C9 C4 C10 O11 177.8(3) . . . . ?
 C9 C4 C10 O12 -1.0(4) . . . . ?
 C10 C4 C5 C6 176.3(3) . . . . ?
 C10 C4 C9 C3 3.0(5) . . . . ?
 C10 C4 C9 C8 -175.7(3) . . . . ?
 C13 O12 C10 O11 -1.5(5) . . . . ?
 C13 O12 C10 C4 177.3(3) . . . . ?
 C16 C2 C3 C9 178.2(3) . . . . ?
 C16 C17 C18 C19 -0.8(5) . . . . ?
 C17 C16 C21 C20 1.5(4) . . . . ?
 C17 C18 C19 O22 -179.7(3) . . . . ?
 C17 C18 C19 C20 1.7(5) . . . . ?
 C18 C19 C20 C21 -0.9(5) . . . . ?
 C19 C20 C21 C16 -0.7(5) . . . . ?
 C21 C16 C17 C18 -0.8(5) . . . . ?
 C23 O22 C19 C18 2.6(5) . . . . ?
 C23 O22 C19 C20 -178.7(3) . . . . ?

_shelx_res_file
;
TITL mo_moon20160902_0m_a_a.res in P2(1)/c
 mo_moon20160902_0m_a.res created by SHELXL-2016/4 at 17:45:27 on 02-Sep-2016
REM Old TITL
REM SHELXT solution in P2(1)/c
REM R1 0.250, Rweak 0.085, Alpha 0.050, Orientation as input
REM Formula found by SHELXT: C18 N2 O3
CELL 0.71073 11.0577 12.8224 11.7987 90 110.529 90
ZERR 4 0.0009 0.001 0.001 0 0.003 0
LATT 1
SYMM -X,0.5+Y,0.5-Z
SFAC C H O
UNIT 72 64 20
SADI 0.005 O14 C15A O14 C15

L.S. 10
PLAN  1
TEMP 30.25
BOND $H
list 4
MORE -1
CONF
fmap 2
acta 52
REM <olex2.extras>
REM <HklSrc "%.\\mo_moon20160902_0m_a.hkl">
REM </olex2.extras>

WGHT    0.072300    0.586400
FVAR       0.53933   0.46321
O1    3    0.247079    0.561926    0.464859    11.00000    0.06033    0.07342 =
         0.05813   -0.00250    0.02395   -0.00613
O11   3    0.746631    0.706038    0.449011    11.00000    0.08907    0.14142 =
         0.11241   -0.02632    0.06343   -0.02724
O12   3    0.672723    0.725488    0.600049    11.00000    0.06617    0.12591 =
         0.07876   -0.01893    0.03217   -0.02667
O14   3    0.389692    0.517463    0.129344    11.00000    0.15033    0.12636 =
         0.08815   -0.01766    0.07436    0.00504
O22   3    0.018648    0.588898    0.885298    11.00000    0.08024    0.11625 =
         0.08245   -0.01897    0.04941   -0.02521
C2    1    0.304483    0.611730    0.576492    11.00000    0.05388    0.05468 =
         0.05146    0.00031    0.01376   -0.00088
C3    1    0.418933    0.652750    0.583768    11.00000    0.05347    0.05901 =
         0.06053    0.00392    0.01861   -0.00123
AFIX  43
H3    2    0.474625    0.690057    0.648761    11.00000   -1.20000
AFIX   0
C4    1    0.535616    0.644027    0.423064    11.00000    0.06369    0.05894 =
         0.06036    0.00655    0.02811    0.00631
C5    1    0.515149    0.606337    0.307572    11.00000    0.07726    0.06702 =
         0.07870    0.01052    0.04274    0.01188
AFIX  43
H5    2    0.577806    0.617223    0.272949    11.00000   -1.20000
AFIX   0
C6    1    0.404131    0.553185    0.243115    11.00000    0.08565    0.06818 =
         0.06374   -0.00389    0.03338    0.00937
C7    1    0.309895    0.534542    0.288921    11.00000    0.07273    0.07375 =
         0.05769   -0.00498    0.02278   -0.00288
AFIX  43
H7    2    0.235565    0.497602    0.245910    11.00000   -1.20000
AFIX   0
C8    1    0.330547    0.573625    0.403457    11.00000    0.06080    0.05949 =
         0.06020    0.00738    0.02323    0.00415
C9    1    0.439539    0.628721    0.473798    11.00000    0.05402    0.05365 =
         0.05455    0.00573    0.02260    0.00370
C10   1    0.661535    0.694794    0.489272    11.00000    0.06748    0.08017 =
         0.08866    0.00389    0.04795    0.00136
C13   1    0.796059    0.771615    0.672030    11.00000    0.08329    0.19643 =
         0.10475   -0.04262    0.03887   -0.05135
AFIX 137
H13A  2    0.800749    0.841512    0.644708    11.00000   -1.50000
H13B  2    0.865062    0.730859    0.663235    11.00000   -1.50000
H13C  2    0.803708    0.772895    0.755619    11.00000   -1.50000
AFIX   0
C16   1    0.231196    0.606606    0.657297    11.00000    0.04869    0.05807 =
         0.05200    0.00347    0.01869   -0.00130
C17   1    0.259131    0.672291    0.755532    11.00000    0.06851    0.07450 =
         0.07359   -0.01358    0.03051   -0.02653
AFIX  43
H17   2    0.325557    0.720556    0.769441    11.00000   -1.20000
AFIX   0
C18   1    0.191511    0.668554    0.833775    11.00000    0.07715    0.08111 =
         0.06687   -0.02030    0.03189   -0.02487
AFIX  43
H18   2    0.213194    0.713278    0.899964    11.00000   -1.20000
AFIX   0
C19   1    0.092330    0.598908    0.813973    11.00000    0.05199    0.07798 =
         0.05952   -0.00420    0.02279   -0.00688
C20   1    0.063751    0.531411    0.717158    11.00000    0.05723    0.08823 =
         0.07844   -0.01410    0.03025   -0.02372
AFIX  43
H20   2   -0.002662    0.483213    0.703790    11.00000   -1.20000
AFIX   0
C21   1    0.132492    0.534726    0.640290    11.00000    0.05849    0.07896 =
         0.06498   -0.01676    0.02215   -0.01506
AFIX  43
H21   2    0.112642    0.488149    0.575911    11.00000   -1.20000
AFIX   0
C23   1    0.042666    0.658436    0.985189    11.00000    0.10872    0.14903 =
         0.09694   -0.03824    0.06587   -0.02473
AFIX 137
H23A  2    0.031000    0.729045    0.956312    11.00000   -1.50000
H23B  2    0.129636    0.649258    1.040120    11.00000   -1.50000
H23C  2   -0.016476    0.643800    1.026356    11.00000   -1.50000
AFIX   0
PART 1
C15A  1    0.464264    0.521480    0.068601    21.00000    0.09676    0.13177 =
         0.09558   -0.00660    0.04893    0.00656
AFIX 137
H15A  2    0.482069    0.593012    0.056210    21.00000   -1.50000
H15B  2    0.423502    0.488258   -0.008331    21.00000   -1.50000
H15C  2    0.543627    0.486209    0.111977    21.00000   -1.50000
AFIX   0
PART 0
PART 2
C15   1    0.310042    0.447531    0.075738   -21.00000    0.15023    0.11868 =
         0.09112   -0.05759    0.04005   -0.03439
AFIX 137
H15D  2    0.317854    0.389655    0.129463   -21.00000   -1.50000
H15E  2    0.327647    0.424570    0.005637   -21.00000   -1.50000
H15F  2    0.223968    0.475112    0.051291   -21.00000   -1.50000
AFIX   0
HKLF 4


REM  mo_moon20160902_0m_a_a.res in P2(1)/c
REM R1 =  0.0651 for    1685 Fo > 4sig(Fo)  and  0.1362 for all    3092 data
REM    222 parameters refined using      1 restraints

END

WGHT      0.0723      0.5881

REM Highest difference peak  0.229,  deepest hole -0.226,  1-sigma level  0.036
Q1    1   0.5832  0.6881  0.7190  11.00000  0.05    0.23
;
_shelx_res_checksum               31216
_shelx_hkl_file
;
   2   0   0  638.14   16.40
  -2   0   0  658.73   16.40
   2   0   0  661.43   16.40
  -2   0   0  607.04   16.30
   3   0   0  711.93   18.90
  -3   0   0  717.13   18.90
  -3   0   0  757.92   18.90
   3   0   0  745.83   18.90
  -4   0   0  705.93   17.70
  -4   0   0  648.84   17.70
   4   0   0  660.83   17.70
   4   0   0  667.83   17.70
   5   0   0   13.70    1.80
  -5   0   0   18.40    2.20
  -5   0   0   14.90    2.00
   5   0   0   15.00    2.10
  -6   0   0   22.30    2.70
   6   0   0   23.40    2.80
  -6   0   0   28.90    2.70
   6   0   0   26.00    2.70
   7   0   0    2.10    1.70
   7   0   0   -1.50    1.80
  -7   0   0   -0.30    1.80
  -7   0   0    0.90    1.50
  -8   0   0   10.60    2.30
   8   0   0    9.90    2.10
   8   0   0   11.00    2.60
  -8   0   0   14.00    2.80
  -9   0   0   51.79    4.90
   9   0   0   56.59    5.40
  -9   0   0   49.50    5.30
  10   0   0    2.40    3.70
 -10   0   0   -0.10    3.10
 -10   0   0    0.50    3.70
  11   0   0   16.80    4.90
 -11   0   0   11.30    5.00
 -11   0   0   12.30    4.40
  11   0   0   16.90    5.00
 -12   0   0   12.80    5.20
 -12   0   0   17.40    6.30
  12   0   0    9.20    5.40
  12   0   0    0.30    5.80
   1  -1   0  160.38    4.00
  -1  -1   0  158.28    4.10
  -1  -1   0  155.68    4.10
  -1  -1   0  143.69    4.30
   1  -1   0  152.88    4.20
  -1   1   0  143.99    4.00
   1   1   0  158.28    4.30
  -1   1   0  158.88    4.20
   1   1   0  155.58    4.00
  -1   1   0  151.08    4.10
  -1   1   0  157.08    4.20
   1   1   0  145.69    4.10
  -2  -1   0  247.68    7.00
  -2  -1   0  260.77    6.40
   2  -1   0  263.77    6.80
   2  -1   0  255.27    6.50
   2  -1   0  242.28    6.90
   2  -1   0  250.57    7.00
  -2  -1   0  257.97    6.80
  -2   1   0  240.48    6.80
  -2   1   0  262.57    6.50
   2   1   0  260.67    7.10
   2   1   0  241.88    6.80
  -2   1   0  259.77    7.00
   3  -1   0  334.27    8.90
   3  -1   0  317.67    9.00
  -3  -1   0  331.07    8.90
  -3  -1   0  320.67    9.10
  -3   1   0  327.77    9.00
  -3   1   0  328.27    8.30
  -3   1   0  307.37    8.80
   3   1   0  323.27    8.90
   3   1   0  335.77    9.20
   4  -1   0    8.70    1.40
  -4  -1   0    8.00    1.50
   4  -1   0   10.70    1.50
  -4  -1   0    7.00    1.30
  -4   1   0    8.40    1.30
  -4   1   0    9.50    1.40
  -4   1   0    7.90    0.80
   4   1   0    8.40    1.40
   4   1   0    9.50    1.50
  -5  -1   0  299.67    8.80
   5  -1   0  303.37    8.90
  -5  -1   0  298.27    9.00
   5  -1   0  299.07    8.90
   5   1   0  301.27    9.10
   5   1   0  294.37    8.90
  -5   1   0  283.47    8.80
  -5   1   0  302.27    8.90
   6  -1   0   10.80    1.80
  -6  -1   0   11.60    1.90
  -6  -1   0    8.90    1.80
   6  -1   0   11.30    2.00
   6   1   0   11.70    1.90
  -6   1   0   10.10    1.90
  -6   1   0    8.50    1.60
   6   1   0   13.10    2.20
  -7  -1   0   34.50    3.40
  -7  -1   0   35.10    3.20
   7  -1   0   34.20    3.70
   7  -1   0   32.90    3.40
   7  -1   0   33.00    3.10
   7   1   0   36.70    3.20
   7   1   0   32.10    3.40
  -7   1   0   28.70    3.30
  -7   1   0   32.00    3.10
   8  -1   0   64.69    4.80
   8  -1   0   58.49    4.20
   8  -1   0   63.09    5.40
  -8  -1   0   70.09    4.60
  -8  -1   0   60.69    4.60
  -8   1   0   54.29    5.10
   8   1   0   60.59    4.30
  -8   1   0   56.29    4.60
   8   1   0   55.69    4.70
  -9  -1   0    8.40    3.10
  -9  -1   0    4.50    3.00
   9  -1   0   10.30    3.30
   9  -1   0   11.10    5.70
   9   1   0    6.40    2.80
  -9   1   0    9.90    2.70
   9   1   0    4.60    3.10
  -9   1   0   15.70    3.40
  10  -1   0    3.70    3.40
 -10  -1   0    2.80    3.30
  10  -1   0   10.80    4.70
 -10  -1   0    0.90    3.80
 -10   1   0    6.90    4.00
  10   1   0   -1.20    2.80
  10   1   0   -3.10    3.40
 -10   1   0   -0.30    2.90
 -11  -1   0    2.70    4.90
  11  -1   0   -1.60    4.40
  11  -1   0    2.10    4.30
 -11  -1   0    6.60    4.40
 -11   1   0   -0.30    3.70
 -11   1   0   -8.60    4.30
  11   1   0    0.20    4.20
  11   1   0    1.20    3.50
 -12  -1   0    3.20    5.90
 -12  -1   0    5.30    5.20
  12  -1   0    0.70    5.70
  12  -1   0   -7.10    5.60
 -12   1   0    7.10    6.80
  12   1   0  -10.30    5.40
  12   1   0   12.20    6.30
 -12   1   0    6.80    5.90
   0  -2   0  629.14   16.80
   0  -2   0  662.73   16.90
   0   2   0  688.63   16.70
   0   2   0  690.33   16.90
   0   2   0  672.83   16.90
   1  -2   0    0.30    0.70
  -1  -2   0    0.60    0.70
  -1  -2   0    2.70    0.90
   1  -2   0    0.10    0.70
   1   2   0    1.10    0.90
   1   2   0    0.20    0.40
  -1   2   0    0.50    0.60
   1   2   0    0.10    0.60
  -1   2   0   -0.50    0.70
   2  -2   0  776.32   20.10
  -2  -2   0  775.92   20.30
  -2  -2   0  809.52   19.80
   2  -2   0  803.42   19.80
   2  -2   0  795.62   19.90
  -2  -2   0  799.72   19.80
   2   2   0  758.22   19.90
  -2   2   0  801.82   20.10
   2   2   0  797.22   20.30
   2   2   0  802.12   19.80
  -2   2   0  802.22   20.10
  -2   2   0  815.62   19.90
  -2   2   0  749.62   19.80
   3  -2   0   63.59    2.90
   3  -2   0   67.09    2.60
  -3  -2   0   64.99    2.60
  -3  -2   0   65.19    2.20
   3  -2   0   68.59    2.40
  -3  -2   0   65.59    3.10
  -3   2   0   67.69    2.40
   3   2   0   63.79    3.10
   3   2   0   61.39    2.70
  -3   2   0   64.19    2.50
  -3   2   0   66.79    2.90
   4  -2   0  109.79    3.40
  -4  -2   0  107.79    3.10
  -4  -2   0  109.79    3.90
   4  -2   0  101.89    4.10
   4  -2   0  111.29    3.90
  -4  -2   0  101.59    4.20
   4   2   0  110.29    4.40
  -4   2   0  102.49    3.80
  -4   2   0  113.39    3.40
  -4   2   0  110.99    4.10
   4   2   0  105.79    4.00
  -5  -2   0   24.00    2.40
  -5  -2   0   22.80    2.30
   5  -2   0   19.30    2.50
   5  -2   0   21.90    2.50
  -5  -2   0   23.30    1.20
   5  -2   0   22.70    2.40
  -5   2   0   23.50    1.70
   5   2   0   24.00    2.40
  -5   2   0   21.40    2.30
  -5   2   0   23.50    2.40
   5   2   0   27.20    2.70
  -6  -2   0   57.49    3.40
  -6  -2   0   53.89    3.40
   6  -2   0   53.99    3.80
   6  -2   0   56.69    3.50
  -6   2   0   58.29    3.40
   6   2   0   50.19    3.50
  -6   2   0   57.19    3.30
   6   2   0   55.29    3.70
   7  -2   0   10.90    2.60
  -7  -2   0   11.40    2.20
  -7  -2   0   16.20    2.50
   7  -2   0   13.60    2.40
   7   2   0   14.60    2.60
   7   2   0   10.60    2.20
  -7   2   0   10.30    1.90
  -7   2   0   12.80    2.40
   8  -2   0   15.10    3.00
   8  -2   0   16.80    2.90
  -8  -2   0   15.50    2.90
  -8  -2   0   14.20    2.60
   8   2   0   11.00    4.70
   8   2   0   13.10    2.60
  -8   2   0   19.60    2.60
  -8   2   0   18.20    2.90
  -9  -2   0    3.90    2.80
   9  -2   0    0.40    3.00
  -9  -2   0   10.10    2.90
   9  -2   0    2.20    2.70
  -9   2   0    9.50    3.30
   9   2   0   10.40    3.00
   9   2   0    8.30    3.20
  -9   2   0    9.90    2.30
 -10  -2   0   -6.10    3.60
  10  -2   0   -1.60    3.90
  10  -2   0    2.90    3.80
 -10  -2   0    5.90    3.40
  10   2   0   -1.10    3.00
  10   2   0   -1.60    3.40
 -10   2   0    3.40    3.90
 -10   2   0    1.10    2.70
 -11  -2   0    8.40    4.70
 -11  -2   0    3.80    4.10
  11  -2   0    2.80    4.50
  11  -2   0    0.30    4.60
 -11   2   0    4.80    3.50
  11   2   0   -2.30    4.20
  11   2   0    1.90    3.80
 -11   2   0   -0.30    4.50
  12  -2   0  -13.90    5.60
 -12  -2   0   -1.20    5.10
 -12  -2   0   -0.60    6.20
  12  -2   0   14.50    6.10
 -12   2   0    5.20    5.00
 -12   2   0    6.10    6.00
  12   2   0    0.70    5.60
   0  -3   0    1.90    0.90
   0  -3   0    2.00    0.90
   0   3   0    2.00    0.80
   0   3   0    0.80    0.90
   0   3   0    1.10    0.70
  -1  -3   0 6799.92  176.48
   1  -3   0 7210.08  177.28
  -1  -3   0 7191.68  177.38
   1  -3   0 7054.29  176.88
  -1   3   0 7043.50  176.88
   1   3   0 7497.25  177.68
   1   3   0 7068.39  175.38
  -1   3   0 7199.38  176.78
  -2  -3   0  131.59    3.90
  -2  -3   0  119.99    3.40
  -2  -3   0  121.09    4.20
   2  -3   0  120.09    4.00
  -2  -3   0  134.19    3.40
   2  -3   0  119.59    4.00
  -2   3   0  127.89    4.10
   2   3   0  126.79    3.80
   2   3   0  128.29    4.40
  -2   3   0  128.39    4.00
  -2   3   0  117.49    3.60
   2   3   0  124.19    3.70
  -3  -3   0    2.50    1.30
   3  -3   0    2.30    0.90
  -3  -3   0    2.00    0.90
   3  -3   0    2.10    1.00
   3  -3   0    1.80    1.10
  -3  -3   0    0.40    0.80
  -3   3   0    2.40    1.20
  -3   3   0    2.70    0.90
   3   3   0    1.80    0.90
   3   3   0    1.80    1.20
   3   3   0    1.20    1.00
  -3   3   0    1.90    1.10
  -3   3   0    3.00    1.10
   4  -3   0  341.67    9.90
  -4  -3   0  328.77   10.10
  -4  -3   0  347.87    9.10
   4  -3   0  343.67    9.40
  -4  -3   0  348.77    9.50
   4  -3   0  354.26    9.50
  -4   3   0  348.07    9.80
  -4   3   0  354.46    9.40
  -4   3   0  331.77    9.40
   4   3   0  347.17   10.10
   4   3   0  332.07    9.60
   5  -3   0   53.49    2.90
  -5  -3   0   56.19    3.50
  -5  -3   0   49.70    2.90
  -5  -3   0   55.49    2.20
   5  -3   0   51.29    3.40
  -5   3   0   53.49    3.20
   5   3   0   54.89    3.20
  -5   3   0   54.09    2.90
  -5   3   0   55.49    2.70
   5   3   0   54.89    3.40
  -6  -3   0   10.90    1.10
  -6  -3   0   12.60    1.90
  -6  -3   0    7.70    1.90
   6  -3   0   12.70    2.20
   6  -3   0   11.50    2.10
  -6   3   0   12.20    1.80
  -6   3   0   11.00    1.70
   6   3   0   13.30    2.30
  -6   3   0   10.10    1.80
   6   3   0   15.80    2.30
  -7  -3   0   -2.20    1.60
   7  -3   0   -0.60    2.00
  -7  -3   0    3.10    2.10
   7  -3   0   -2.30    2.00
   7   3   0   -0.80    1.90
  -7   3   0   -1.40    1.80
  -7   3   0   -1.10    1.70
   7   3   0    0.30    1.90
   8  -3   0    1.50    2.50
  -8  -3   0    0.30    2.20
  -8  -3   0    3.90    2.20
   8  -3   0    1.70    2.60
   8   3   0    3.30    2.40
  -8   3   0    5.10    2.30
   8   3   0    3.70    2.50
  -8   3   0    4.30    2.10
   9  -3   0   -3.70    3.00
  -9  -3   0    1.40    3.00
   9  -3   0    2.60    2.80
  -9   3   0    3.00    2.40
   9   3   0   -3.40    2.60
   9   3   0    3.90    3.10
  -9   3   0    1.30    3.40
 -10  -3   0   38.60    4.70
  10  -3   0   45.40    6.10
 -10  -3   0   52.89    6.10
  10  -3   0   50.99    6.50
 -10   3   0   48.20    6.20
  10   3   0   48.90    5.20
  10   3   0   51.49    6.20
 -10   3   0   48.20    5.40
  11  -3   0    0.80    4.60
  11  -3   0   -6.40    4.60
 -11  -3   0   11.10    5.00
 -11  -3   0   -4.20    4.00
 -11   3   0   -5.30    4.40
  11   3   0    0.20    4.20
  11   3   0    7.40    4.20
 -11   3   0    5.60    3.30
 -12  -3   0   -0.10    5.30
  12  -3   0    3.80    6.50
  12  -3   0   13.30    6.30
 -12   3   0   -2.80    4.80
  12   3   0   -4.20    5.30
 -12   3   0    5.80    6.10
   0  -4   0  213.58    6.40
   0  -4   0  213.98    6.40
   0   4   0  229.98    6.10
   0   4   0  216.48    6.40
   0   4   0  218.58    6.40
   1  -4   0   42.50    2.30
   1  -4   0   37.50    2.30
  -1  -4   0   42.10    2.30
  -1  -4   0   43.10    2.20
   1   4   0   43.00    2.10
   1   4   0   44.10    2.60
  -1   4   0   45.80    2.30
  -1   4   0   40.10    2.10
   1   4   0   43.30    2.30
  -2  -4   0  632.14   17.10
   2  -4   0  634.94   16.90
   2  -4   0  659.23   17.00
  -2  -4   0  659.93   16.90
   2   4   0  633.04   16.30
  -2   4   0  673.03   17.00
   2   4   0  653.93   16.90
   2   4   0  663.03   17.10
  -2   4   0  626.64   16.30
  -2   4   0  655.23   16.90
   3  -4   0  120.99    4.20
  -3  -4   0  125.39    4.70
   3  -4   0  122.19    4.40
  -3  -4   0  131.39    4.20
  -3  -4   0  120.79    3.60
  -3  -4   0  128.99    3.60
  -3   4   0  124.39    4.40
   3   4   0  124.69    4.20
   3   4   0  119.69    4.00
  -3   4   0  127.19    4.40
   3   4   0  125.99    4.60
  -3   4   0  115.49    3.80
  -3   4   0  123.39    4.30
  -4  -4   0  431.46   11.30
   4  -4   0  420.26   12.00
   4  -4   0  435.76   11.60
  -4  -4   0  426.86   11.40
  -4  -4   0  419.66   12.20
   4  -4   0  420.06   11.30
  -4   4   0  432.66   12.00
   4   4   0  417.06   11.60
  -4   4   0  406.76   11.30
   4   4   0  429.26   12.30
  -4   4   0  418.66   11.80
  -4   4   0  447.16   11.70
   5  -4   0   -2.30    1.60
  -5  -4   0    0.10    1.20
   5  -4   0   -1.60    1.10
   5  -4   0    2.20    1.30
  -5  -4   0    0.60    1.40
  -5  -4   0    1.40    1.20
  -5   4   0    0.00    1.20
   5   4   0    3.50    1.50
  -5   4   0   -1.60    1.50
   5   4   0   -1.00    1.30
  -5   4   0    1.00    1.40
   6  -4   0   24.70    2.80
  -6  -4   0   25.60    3.00
   6  -4   0   22.30    3.20
  -6  -4   0   24.00    2.70
  -6  -4   0   25.20    2.10
   6   4   0   23.60    2.70
   6   4   0   29.80    3.30
  -6   4   0   24.70    3.00
  -6   4   0   21.40    2.70
  -6   4   0   22.70    2.60
   7  -4   0   10.60    2.40
  -7  -4   0    6.20    2.10
  -7  -4   0   12.50    2.30
   7  -4   0   11.70    2.70
   7   4   0   10.80    2.60
  -7   4   0   10.40    2.30
   7   4   0   10.20    2.60
  -7   4   0    9.50    2.20
  -7   4   0   14.00    2.20
  -8  -4   0    2.30    2.30
   8  -4   0    0.50    2.30
   8  -4   0    1.50    2.70
  -8  -4   0    1.50    2.30
   8   4   0    1.80    2.70
  -8   4   0   -0.20    2.30
  -8   4   0    0.60    2.20
   8   4   0    0.80    2.50
  -9  -4   0   12.70    3.20
  -9  -4   0   14.60    3.20
   9  -4   0   10.30    3.60
   9  -4   0   15.00    3.50
  -9   4   0   17.00    2.80
   9   4   0   12.90    3.00
   9   4   0   10.00    3.40
  -9   4   0    9.50    3.30
 -10  -4   0    1.10    3.60
  10  -4   0    0.00    3.90
 -10  -4   0    6.50    3.50
  10  -4   0    0.10    3.70
 -10   4   0    1.00    2.80
  10   4   0    1.40    3.50
  10   4   0    2.80    3.90
 -10   4   0   -0.10    3.80
 -11  -4   0    2.50    4.20
  11  -4   0   -2.40    4.30
  11  -4   0   -2.30    5.00
 -11  -4   0    3.00    4.40
  11   4   0    1.30    4.10
 -11   4   0   -6.80    4.50
 -11   4   0    6.30    3.80
  11   4   0    4.10    5.20
  12  -4   0   -8.90    6.70
  12  -4   0   -5.70    5.80
 -12  -4   0   -2.40    5.40
  12   4   0   -4.20    8.10
 -12   4   0    2.80    5.90
   0  -5   0    1.20    1.00
   0  -5   0   -0.20    1.20
   0   5   0    0.30    1.10
   0   5   0    1.20    1.00
   0   5   0    0.10    0.90
   1  -5   0    4.00    1.30
  -1  -5   0    3.90    1.20
   1  -5   0    4.10    1.30
  -1  -5   0    2.30    1.20
   1   5   0    5.70    1.20
  -1   5   0    3.30    1.10
   1   5   0    0.70    0.80
  -1   5   0    3.50    1.30
   1   5   0    3.10    1.20
   2  -5   0    1.00    1.10
  -2  -5   0    2.00    1.20
  -2  -5   0    1.80    1.20
   2  -5   0    1.00    1.00
  -2   5   0    3.80    1.30
   2   5   0    2.50    1.10
  -2   5   0    2.50    1.20
   2   5   0    2.90    0.70
   2   5   0    4.30    1.40
   3  -5   0   84.39    3.50
  -3  -5   0   84.29    3.80
   3  -5   0   78.99    3.50
  -3  -5   0   81.79    3.40
   3   5   0   83.39    3.10
  -3   5   0   77.49    2.80
   3   5   0   82.99    3.60
  -3   5   0   85.59    3.40
   3   5   0   80.29    3.80
  -3   5   0   85.29    3.70
  -3   5   0   81.59    3.80
  -4  -5   0   23.60    1.60
   4  -5   0   23.90    2.40
  -4  -5   0   25.60    2.20
  -4  -5   0   25.40    1.60
   4  -5   0   27.00    2.70
  -4  -5   0   25.90    2.70
   4   5   0   23.40    2.30
   4   5   0   23.90    2.70
  -4   5   0   24.20    1.90
  -4   5   0   22.90    2.60
  -4   5   0   25.30    2.50
   4   5   0   23.20    2.60
  -4   5   0   24.50    2.90
   5  -5   0    2.10    1.40
   5  -5   0    4.20    1.50
  -5  -5   0    1.90    1.20
   5  -5   0    3.70    1.80
  -5  -5   0    4.60    1.80
  -5  -5   0    2.70    1.40
   5   5   0    0.20    1.30
   5   5   0   -0.30    1.50
  -5   5   0    1.70    1.90
  -5   5   0    3.00    1.30
  -5   5   0    1.80    1.60
  -6  -5   0    4.90    1.70
   6  -5   0    2.70    1.70
   6  -5   0    1.40    2.10
  -6  -5   0    3.40    1.80
   6  -5   0    3.30    1.80
  -6  -5   0    3.70    1.50
  -6   5   0    4.10    1.60
  -6   5   0    4.90    2.30
  -6   5   0    2.80    1.80
   6   5   0    3.90    2.00
   6   5   0    3.70    2.00
  -7  -5   0    3.50    1.70
   7  -5   0    6.70    2.20
  -7  -5   0    8.10    2.10
  -7  -5   0    3.40    2.00
   7  -5   0    6.40    2.60
   7   5   0    3.70    2.50
   7   5   0    0.20    2.10
  -7   5   0    2.20    2.60
  -7   5   0    6.10    3.70
  -7   5   0    2.30    1.90
  -8  -5   0    3.10    2.40
   8  -5   0    4.40    3.10
   8  -5   0    0.90    2.50
  -8   5   0    1.70    2.10
  -8   5   0    2.50    2.40
   8   5   0    0.60    3.00
   8   5   0    3.20    2.50
   9  -5   0   30.60    4.00
  -9  -5   0   31.50    3.70
   9  -5   0   33.50    4.90
   9   5   0   33.40    4.50
   9   5   0   26.20    3.60
  -9   5   0   30.00    3.80
  -9   5   0   32.20    3.70
  10  -5   0    1.20    3.90
 -10  -5   0    6.80    3.40
 -10  -5   0   -1.30    3.40
  10  -5   0    2.40    4.50
  10   5   0    0.20    4.30
  10   5   0    5.20    3.50
 -10   5   0   -5.20    3.80
 -10   5   0    8.30    3.20
 -11  -5   0    0.00    4.30
  11  -5   0   -0.30    5.70
  11  -5   0    5.00    5.00
 -11  -5   0    1.10    4.60
  11   5   0    1.10    4.30
  11   5   0    0.40    5.30
 -11   5   0    4.10    3.70
  12  -5   0    8.20    6.00
  12  -5   0    8.30    7.70
 -12  -5   0    4.40    5.80
 -12   5   0   21.50    6.50
   0  -6   0    6.30    1.40
   0   6   0    5.10    1.40
   0   6   0    4.40    1.20
   0   6   0    3.50    1.10
   1  -6   0   58.19    3.10
   1  -6   0   53.49    2.90
  -1  -6   0   60.49    2.90
  -1   6   0   55.29    2.40
   1   6   0   54.69    2.70
   1   6   0   55.69    3.20
  -1   6   0   58.49    3.00
  -1   6   0   49.80    2.70
   1   6   0   54.49    2.80
   2  -6   0   32.20    2.30
  -2  -6   0   32.00    2.30
   2  -6   0   30.60    2.50
  -2  -6   0   26.90    2.60
   2   6   0   31.00    1.50
   2   6   0   33.50    2.50
   2   6   0   36.30    2.60
  -2   6   0   32.30    2.60
   2   6   0   31.20    2.90
  -3  -6   0  107.89    4.20
   3  -6   0  101.39    4.20
   3  -6   0  100.29    4.20
  -3  -6   0  105.79    4.50
   3   6   0  101.59    3.60
  -3   6   0   95.69    3.30
   3   6   0  100.29    4.50
  -3   6   0  105.79    4.30
   3   6   0  103.19    4.40
  -4  -6   0   23.00    2.30
   4  -6   0   20.40    2.70
  -4  -6   0   24.60    2.90
   4  -6   0   18.00    2.20
  -4   6   0   19.30    1.80
   4   6   0   21.90    2.40
   4   6   0   17.20    2.30
  -4   6   0   20.70    2.20
   4   6   0   21.80    2.50
  -4   6   0   21.60    2.80
  -5  -6   0   29.20    2.80
  -5  -6   0   28.60    3.20
   5  -6   0   27.90    3.10
   5  -6   0   28.00    3.20
  -5  -6   0   28.70    1.80
  -5  -6   0   25.70    1.80
  -5   6   0   30.10    3.10
  -5   6   0   28.90    3.40
   5   6   0   24.60    2.90
  -5   6   0   29.70    2.20
   5   6   0   29.30    3.10
  -6  -6   0   31.20    3.40
  -6  -6   0   29.10    2.50
  -6  -6   0   33.60    3.00
  -6  -6   0   32.50    2.60
   6  -6   0   30.60    3.80
   6  -6   0   31.90    3.20
   6   6   0   30.60    3.60
  -6   6   0   28.10    2.60
   6   6   0   33.00    3.60
  -6   6   0   32.90    3.70
  -7  -6   0    8.60    2.20
   7  -6   0   10.20    2.30
  -7  -6   0   11.20    2.10
  -7  -6   0   10.00    2.10
  -7  -6   0   10.20    2.40
   7  -6   0   13.30    3.00
   7   6   0    7.10    2.90
  -7   6   0    9.20    2.70
   7   6   0   10.90    2.90
  -7   6   0   10.20    2.10
  -8  -6   0    5.20    2.40
   8  -6   0   -0.90    3.40
   8  -6   0    4.30    2.60
   8   6   0    2.90    2.60
   8   6   0   -0.30    3.00
  -8   6   0    1.60    2.70
  -8   6   0    2.40    2.50
   9  -6   0    7.40    3.10
   9  -6   0    5.40    4.10
  -9  -6   0    3.00    2.90
  -9   6   0    8.60    3.30
   9   6   0   11.60    4.30
  -9   6   0    2.60    2.90
   9   6   0   12.10    3.60
  10  -6   0    6.20    3.80
 -10  -6   0    0.60    3.50
 -10  -6   0   14.90    4.10
  10  -6   0   -8.90    4.70
  10   6   0    3.60    3.50
 -10   6   0    5.80    3.40
  10   6   0    1.70    4.70
  11  -6   0   -7.40    6.00
  11  -6   0    3.20    5.00
 -11  -6   0    4.80    4.80
 -11  -6   0   -1.80    4.60
  11   6   0    0.80    4.80
  11   6   0    9.70    6.10
 -11   6   0    9.80    4.40
   0  -7   0   -0.10    1.10
   0   7   0    0.00    1.20
   0   7   0    0.60    1.40
  -1  -7   0   64.99    3.30
   1  -7   0   64.79    3.30
   1  -7   0   64.39    3.50
  -1   7   0   65.39    2.80
   1   7   0   66.79    3.30
   1   7   0   63.69    3.60
  -1   7   0   67.99    3.50
   2  -7   0    0.00    1.50
   2  -7   0    0.60    1.30
  -2  -7   0   -0.70    1.50
  -2  -7   0    0.00    1.20
  -2   7   0   -0.30    1.40
   2   7   0    0.20    1.50
  -2   7   0   -0.40    1.00
   2   7   0    1.50    1.50
   3  -7   0   40.60    3.10
  -3  -7   0   33.80    3.30
   3  -7   0   31.00    2.80
  -3  -7   0   32.30    2.80
  -3   7   0   34.70    1.90
   3   7   0   32.80    2.20
  -3   7   0   43.00    3.20
   3   7   0   31.40    3.40
   3   7   0   32.50    3.20
  -4  -7   0   30.10    3.40
   4  -7   0   25.10    2.80
  -4  -7   0   27.10    2.90
   4  -7   0   27.00    3.00
  -4   7   0   27.50    1.90
   4   7   0   24.80    3.10
   4   7   0   29.90    2.60
  -4   7   0   25.90    3.10
  -4   7   0   29.70    2.80
  -5  -7   0    1.40    1.90
  -5  -7   0    2.80    2.30
   5  -7   0    5.20    2.30
   5  -7   0   -1.10    1.70
   5   7   0    0.80    1.80
   5   7   0   -0.90    1.80
  -5   7   0    1.50    1.20
  -5   7   0    2.90    2.10
  -5   7   0    3.80    1.80
   6  -7   0    0.70    2.30
  -6  -7   0    2.20    2.00
   6  -7   0    0.00    2.00
  -6  -7   0    0.80    2.10
  -6   7   0    2.10    2.20
   6   7   0    6.00    2.30
  -6   7   0    0.70    1.50
   6   7   0    1.90    2.30
  -7  -7   0    1.80    2.70
  -7  -7   0    1.40    2.30
   7  -7   0   -0.80    2.80
  -7  -7   0   -0.10    1.60
  -7  -7   0    0.30    1.50
  -7   7   0    4.60    1.90
  -7   7   0    1.40    2.60
   7   7   0   -1.20    2.40
   7   7   0   -0.70    2.50
   8  -7   0   16.10    4.40
  -8  -7   0   12.10    2.40
  -8  -7   0   11.30    2.30
   8   7   0   11.80    3.60
   8   7   0   10.20    3.30
  -8   7   0   10.10    3.30
  -8   7   0   12.50    2.60
   9  -7   0   -3.60    4.20
  -9  -7   0    2.10    2.90
  -9  -7   0    4.10    3.50
  -9  -7   0    0.60    2.70
  -9   7   0    2.50    3.60
   9   7   0    1.00    3.40
  -9   7   0    6.00    3.20
   9   7   0    4.30    4.30
 -10  -7   0    6.30    3.60
  10  -7   0    6.20    5.30
 -10  -7   0    8.30    3.70
 -10  -7   0   10.20    4.30
  10   7   0    8.30    5.40
  10   7   0    3.60    4.00
 -10   7   0    5.30    3.90
 -10   7   0    8.30    4.10
  11  -7   0    3.20    5.90
  11  -7   0    7.20    6.70
 -11  -7   0   -0.20    4.50
 -11  -7   0   -1.40    4.30
 -11   7   0    0.70    4.80
  11   7   0    4.50    6.40
   0  -8   0    7.00    1.50
   0   8   0   12.50    1.80
   0   8   0   11.20    2.00
  -1  -8   0   28.60    2.60
   1  -8   0   26.40    2.60
   1  -8   0   26.30    3.10
  -1   8   0   30.40    3.00
   1   8   0   23.20    2.60
   1   8   0   26.50    3.10
  -1   8   0   30.90    2.40
   2  -8   0  150.38    5.80
  -2  -8   0  157.58    5.90
   2  -8   0  155.58    6.00
   2   8   0  152.88    6.30
   2   8   0  151.18    5.80
  -2   8   0  157.28    5.90
  -2   8   0  147.19    4.80
  -3  -8   0   40.30    3.60
   3  -8   0   38.30    3.10
   3  -8   0   32.70    3.40
  -3  -8   0   37.40    3.30
  -3   8   0   43.30    3.50
   3   8   0   43.70    3.60
  -3   8   0   33.90    2.10
   3   8   0   39.40    2.30
   3   8   0   41.80    3.90
  -4  -8   0    0.60    2.20
   4  -8   0    0.10    1.90
  -4  -8   0    2.20    1.80
   4  -8   0    1.90    1.80
   4   8   0    2.40    2.20
  -4   8   0    2.00    2.00
  -4   8   0    2.80    1.80
   4   8   0    2.80    1.70
  -4   8   0    3.80    1.20
   5  -8   0    3.50    2.30
  -5  -8   0   -0.30    2.10
  -5  -8   0   -1.60    2.00
   5  -8   0    1.40    2.20
  -5   8   0    2.60    1.40
   5   8   0    4.10    2.50
  -5   8   0    1.20    2.40
   5   8   0    1.00    2.10
  -5   8   0    0.70    2.10
  -6  -8   0    5.10    2.40
   6  -8   0   -0.90    2.40
  -6  -8   0   -2.20    2.60
   6  -8   0   -2.60    3.30
  -6   8   0   -0.10    2.70
   6   8   0    3.40    2.60
   6   8   0    1.20    2.40
  -6   8   0   -1.90    2.50
  -6   8   0    0.90    1.50
   7  -8   0   -2.20    2.80
  -7  -8   0    1.00    2.60
   7   8   0    1.70    3.00
   7   8   0    2.50    3.00
  -7   8   0   -0.20    3.10
  -7   8   0    0.40    1.90
   8  -8   0    7.70    4.90
  -8  -8   0   12.10    3.20
  -8  -8   0   10.60    3.40
  -8   8   0   11.30    3.80
   8   8   0   13.30    4.10
  -8   8   0    7.90    2.60
   8   8   0   12.50    3.60
   9  -8   0   -1.20    4.30
  -9  -8   0   -0.50    2.40
  -9  -8   0    1.50    3.90
  -9  -8   0   -2.00    2.20
  -9   8   0   10.90    3.90
   9   8   0    6.20    4.20
  -9   8   0   -1.30    3.10
   9   8   0   -0.30    4.30
 -10  -8   0    0.90    3.00
  10  -8   0   11.10    5.90
 -10  -8   0    4.80    3.30
  10   8   0    9.20    4.80
 -10   8   0    9.00    5.00
  10   8   0   -0.30    5.80
 -10   8   0   -7.50    3.60
  11   8   0   -3.50    7.20
   0  -9   0   -3.20    2.00
   0   9   0   -0.60    1.60
   0   9   0   -0.20    1.90
   1  -9   0   13.60    2.50
   1  -9   0   15.40    2.60
  -1   9   0   15.10    2.00
   1   9   0   15.60    2.30
  -1   9   0   15.40    2.70
   1   9   0   14.00    2.50
   2  -9   0   18.20    2.90
   2  -9   0   17.40    2.80
  -2   9   0   16.20    2.10
   2   9   0   19.80    2.90
  -2   9   0   17.60    2.80
   2   9   0   22.50    2.90
   3  -9   0   34.90    3.70
   3  -9   0   30.80    3.60
  -3   9   0   24.30    3.00
  -3   9   0   20.20    2.10
   3   9   0   21.40    2.20
   3   9   0   28.40    3.20
  -3   9   0   17.70    2.00
   3   9   0   27.80    3.90
   4  -9   0   -5.30    2.10
  -4  -9   0   -1.90    2.50
   4  -9   0   -3.20    2.10
   4   9   0   -1.60    1.70
  -4   9   0    0.50    1.90
   4   9   0   -1.70    2.40
  -4   9   0    3.70    2.40
   4   9   0   -1.30    2.60
  -4   9   0    0.30    1.20
   5  -9   0    7.10    2.70
  -5  -9   0   -0.30    2.80
   5  -9   0   -3.20    2.40
  -5  -9   0   -1.50    2.70
  -5   9   0    1.80    2.70
  -5   9   0    0.80    1.30
   5   9   0   -0.50    2.20
   5   9   0    0.10    2.70
   5   9   0   -2.60    3.00
  -5   9   0    0.20    2.20
   6  -9   0   -1.30    2.80
   6  -9   0    4.90    2.80
  -6  -9   0    0.70    3.10
  -6  -9   0   -2.20    2.90
  -6   9   0    3.70    1.60
  -6   9   0    0.40    3.00
  -6   9   0   -3.80    5.20
   6   9   0    5.30    2.70
   6   9   0   -1.10    2.80
  -7  -9   0    1.90    2.90
   7  -9   0   -1.60    2.80
   7  -9   0    0.80    3.30
   7   9   0    0.10    3.20
  -7   9   0   -1.70    3.10
   7   9   0   -1.10    3.50
  -7   9   0    1.20    1.90
   8  -9   0   16.50    4.20
  -8  -9   0    6.00    3.30
  -8  -9   0    3.70    4.00
   8   9   0    7.40    4.20
   8   9   0    7.10    4.50
  -8   9   0    8.70    4.10
  -8   9   0    2.80    2.30
   9  -9   0   -1.20    4.70
  -9  -9   0    9.10    4.80
  -9   9   0   -4.60    3.00
   9   9   0    2.40    5.10
   9   9   0    4.80    4.70
  -9   9   0    4.90    4.60
  10   9   0   -1.80    6.10
 -10   9   0    5.60    5.60
   0 -10   0    0.70    2.50
   0  10   0    0.40    1.80
   0  10   0    3.40    2.40
   1 -10   0   11.60    2.80
  -1 -10   0    9.80    2.70
   1  10   0   14.20    2.80
  -1  10   0   14.60    2.80
  -1  10   0   14.50    2.00
   1  10   0   10.70    2.40
   2 -10   0    4.20    2.40
   2 -10   0    4.20    2.60
  -2 -10   0    4.80    2.60
  -2  10   0    4.10    2.50
   2  10   0    4.20    2.40
   2  10   0    5.20    2.70
  -2  10   0    5.90    1.70
   3 -10   0    0.40    2.30
  -3 -10   0    3.00    2.40
   3 -10   0    5.70    2.70
   3  10   0   -2.60    2.50
   3  10   0    4.10    1.50
  -3  10   0    4.10    1.40
  -3  10   0    1.10    2.50
   3  10   0    5.80    3.10
  -3  10   0   -0.70    1.40
   4 -10   0    3.90    2.80
  -4 -10   0    2.90    2.30
   4 -10   0    2.10    3.00
  -4  10   0    6.30    2.30
  -4  10   0    5.50    2.90
   4  10   0    4.10    2.00
   4  10   0    3.80    2.90
   4  10   0    9.40    3.50
   5 -10   0    6.10    3.10
   5 -10   0    6.20    3.10
  -5 -10   0    8.20    3.40
  -5 -10   0   12.00    3.10
   5  10   0    7.10    3.80
  -5  10   0    9.40    2.70
   5  10   0   11.80    4.00
   5  10   0    3.80    2.50
  -5  10   0    7.90    3.20
   6 -10   0    4.70    2.90
   6 -10   0    5.90    3.40
  -6 -10   0   10.90    3.10
   6  10   0    5.60    3.90
   6  10   0    5.40    2.90
  -6  10   0    7.40    3.40
  -6  10   0    5.70    3.60
   6  10   0    4.10    3.80
   7 -10   0    6.10    4.00
   7 -10   0    4.20    3.20
  -7 -10   0    7.50    4.30
  -7 -10   0    9.70    3.30
   7  10   0    2.90    4.40
   7  10   0    6.10    3.80
  -7  10   0    1.10    3.80
  -8 -10   0   17.30    5.40
  -8 -10   0    0.30    3.10
   8 -10   0    4.00    4.40
  -8  10   0   -0.70    2.20
   8  10   0    5.40    5.10
  -8  10   0    4.30    4.60
   8  10   0   -0.40    4.80
   9 -10   0    6.70    5.30
  -9  10   0   -1.70    3.70
   9  10   0    3.60    5.90
  -9  10   0    1.80    5.10
   9  10   0    1.80    5.70
   0 -11   0    3.30    2.50
   0  11   0   -3.90    2.30
   0  11   0   -4.60    2.00
  -1 -11   0    3.90    2.70
   1 -11   0    2.90    2.40
  -1  11   0    2.70    2.10
   1  11   0   -0.60    2.40
  -1  11   0    7.50    2.80
   1  11   0    3.50    2.80
   2 -11   0    8.60    3.10
  -2 -11   0    7.10    2.50
   2 -11   0   10.10    3.10
   2  11   0    6.50    3.20
   2  11   0    5.70    2.80
  -2  11   0    6.30    1.90
  -2  11   0    7.50    3.00
   3 -11   0    3.20    2.70
   3 -11   0    3.30    2.80
  -3 -11   0    9.40    2.90
  -3  11   0    3.00    1.60
   3  11   0    6.90    1.70
  -3  11   0    3.80    3.00
   3  11   0    5.70    3.50
   3  11   0    4.80    3.20
  -3  11   0    4.60    1.60
  -4 -11   0    2.70    2.70
   4 -11   0    4.00    3.10
   4 -11   0    4.30    3.20
   4  11   0    0.10    3.40
   4  11   0   -1.90    2.10
   4  11   0    1.40    3.30
  -4  11   0    1.40    2.50
  -4  11   0    3.00    3.20
   5 -11   0    3.90    3.30
   5 -11   0    4.10    2.90
  -5 -11   0   -2.20    2.80
   5  11   0   -4.30    2.60
  -5  11   0    4.30    3.50
   5  11   0    3.40    3.80
  -5  11   0    4.00    3.10
   5  11   0    3.60    3.70
   6 -11   0   -3.30    3.60
   6 -11   0    2.70    3.20
  -6 -11   0    8.50    3.30
   6  11   0    2.80    3.30
   6  11   0   -4.00    4.20
   6  11   0    6.40    4.40
  -6  11   0    2.10    3.60
  -6  11   0    6.00    4.00
   7 -11   0   -1.90    4.30
  -7 -11   0   -0.30    3.20
  -7 -11   0    2.50    5.10
  -7  11   0   -5.70    4.30
   7  11   0    0.80    5.20
   7  11   0   -3.90    5.10
   7  11   0    3.30    5.20
  -8 -11   0   -1.00    3.70
  -8 -11   0   -1.80    5.80
   8 -11   0    3.30    4.80
   8  11   0    0.30    5.00
  -8  11   0    3.30    5.00
   8  11   0   -4.60    5.50
   8  11   0   -1.60    5.90
   9 -11   0   -5.00    5.90
  -9  11   0   -9.90    5.60
   9  11   0    2.20    6.80
   0 -12   0    0.20    2.70
   0  12   0    5.70    2.50
   0  12   0    8.00    3.40
  -1 -12   0    3.20    2.80
   1 -12   0    4.80    3.10
   1  12   0    5.80    3.40
   1  12   0    6.50    3.00
  -1  12   0    4.30    3.10
  -1  12   0    5.60    2.30
   2 -12   0    0.60    2.90
  -2 -12   0    2.00    2.90
   2  12   0    0.90    3.60
   2  12   0   -1.20    2.90
  -2  12   0   -1.00    1.90
  -2  12   0    2.40    3.60
   3 -12   0    1.30    3.40
  -3 -12   0   -3.00    2.70
   3 -12   0    7.30    3.20
   3  12   0    0.80    4.20
  -3  12   0   -5.10    3.20
  -3  12   0   -3.30    1.50
  -3  12   0   -1.50    1.50
   3  12   0   -1.70    3.80
   3  12   0    1.30    1.90
   4 -12   0    2.90    3.30
   4 -12   0   -6.30    3.50
  -4 -12   0   -1.70    2.70
   4  12   0   -2.20    4.00
  -4  12   0   -0.10    2.90
   4  12   0    0.20    2.40
   4  12   0   -4.30    4.30
  -4  12   0   -0.50    3.60
   5 -12   0    5.70    4.00
   5 -12   0    1.90    3.30
  -5 -12   0   11.40    3.50
  -5  12   0    8.30    4.10
  -5  12   0    3.90    4.10
   5  12   0    4.10    4.60
   5  12   0    8.50    4.70
   5  12   0    1.50    3.10
   6 -12   0   -1.80    7.50
  -6 -12   0   -1.30    3.70
   6 -12   0    4.40    3.80
   6  12   0   -3.50    4.80
  -6  12   0   -0.40    3.90
  -6  12   0    7.90    4.30
   6  12   0    2.10    3.70
   6  12   0   -2.40    4.90
  -7 -12   0   -0.20    3.60
   7 -12   0   -7.70    4.70
  -7  12   0    3.90    5.00
   7  12   0    7.90    6.10
   7  12   0   -1.90    5.60
   7  12   0   -1.30    5.80
   8 -12   0   -1.60    5.50
   8  12   0    7.30    5.80
  -8  12   0  -10.00    5.40
   8  12   0    1.90    8.10
   8  12   0    9.70    7.20
   0 -13   0   -1.30    3.00
   0  13   0    0.40    2.90
   0  13   0    7.30    4.00
   1 -13   0    7.20    3.20
  -1 -13   0    0.40    3.00
   1  13   0    7.70    3.40
  -1  13   0    5.40    3.80
   1  13   0    8.80    3.90
  -1  13   0    6.60    2.80
   2 -13   0    8.70    3.30
  -2 -13   0    5.50    3.20
   2  13   0    5.80    3.80
  -2  13   0    4.50    4.00
  -2  13   0    3.60    2.30
   2  13   0    2.20    4.30
  -3 -13   0    5.10    3.60
   3 -13   0    6.90    3.50
  -3  13   0    0.40    2.70
   3  13   0   -0.10    4.00
   3  13   0   -0.10    4.30
   3  13   0    0.70    2.20
  -3  13   0   -2.70    3.90
   4 -13   0   -0.20    3.50
  -4 -13   0    8.40    3.70
  -4  13   0    2.70    4.30
   4  13   0    3.90    2.90
   4  13   0   -4.70    4.70
   4  13   0    4.10    4.80
  -4  13   0    3.50    3.20
  -5 -13   0   -3.20    3.50
   5 -13   0   -8.90    4.30
   5 -13   0    6.20    3.70
   5  13   0   -2.30    5.10
   5  13   0   -6.60    3.10
   5  13   0   -0.80    5.20
  -5  13   0    3.60    5.50
  -5  13   0    1.80    4.10
   6 -13   0   -6.90    3.60
  -6 -13   0    0.50    3.80
   6 -13   0    1.80    4.90
  -6  13   0   -4.00    4.80
   6  13   0   -1.40    6.20
   6  13   0    1.90    4.00
   6  13   0   -1.00    6.00
   7 -13   0   10.10    5.90
  -7 -13   0   -2.20    3.90
   7  13   0  -12.70    5.20
   7  13   0    0.60    6.90
   7  13   0   -0.10    7.20
  -7  13   0    7.40    5.90
   0 -14   0    7.10    3.60
   0  14   0    0.60    4.60
   0  14   0    6.10    2.30
   0  14   0    2.10    3.50
  -1 -14   0   11.70    3.20
   1 -14   0    8.20    3.90
   1  14   0    2.10    4.00
  -1  14   0    6.20    4.70
  -1  14   0    2.30    3.10
   1  14   0    0.80    4.50
  -2 -14   0    8.10    4.00
   2 -14   0    1.90    3.60
  -2  14   0    6.50    4.90
   2  14   0    0.90    4.40
  -2  14   0    2.40    2.60
   2  14   0    3.20    5.10
   3 -14   0   -2.00    3.30
  -3 -14   0    7.50    4.00
   3  14   0    7.80    5.40
   3  14   0   -2.10    4.80
  -3  14   0    2.60    4.80
  -3  14   0   -2.10    3.30
   3  14   0    1.90    2.50
  -4 -14   0   -4.00    3.70
   4 -14   0    4.10    3.70
  -4  14   0   -2.30    5.70
   4  14   0    2.80    5.80
   4  14   0    0.00    5.50
   4  14   0    2.40    3.30
  -4  14   0    6.70    6.90
  -5 -14   0    7.80    4.30
   5 -14   0   -3.20    3.80
   5 -14   0    6.60    5.50
   5  14   0   -0.50    6.80
   5  14   0   -1.90    6.40
  -5  14   0    0.30    5.40
  -5  14   0   -1.90    4.70
   0 -15   0   -1.10    4.10
   0  15   0    2.80    4.00
   0  15   0    5.30    5.30
   1 -15   0   -2.10    3.90
  -1 -15   0   -1.30    4.10
   1  15   0   -6.80    4.30
  -1  15   0   11.40    5.80
   1  15   0    3.40    5.80
  -1  15   0    2.70    3.70
  -2 -15   0   -3.50    3.70
   2 -15   0   -3.50    4.00
  -2  15   0    5.80    5.70
   2  15   0   -2.00    5.60
  -2  15   0    0.20    3.20
   2  15   0    2.20    5.10
  -3 -15   0   -5.40    4.10
   3 -15   0    1.50    3.90
   3  15   0    2.60    5.80
   3  15   0    1.20    6.40
  -3  15   0    7.50    6.00
  -3  15   0   -3.80    3.90
   4 -15   0    1.20    4.30
  -4 -15   0    0.30    4.20
   4  15   0   -4.00    6.60
  -4  15   0    0.20    6.10
 -13   0   1   -3.50    7.80
  13   0  -1    7.10    6.40
 -12   0   1    1.20    4.30
  12   0  -1   -1.10    4.60
 -12   0   1   -3.90    5.40
  12   0  -1    1.50    5.40
  12   0  -1    6.50    5.40
  11   0  -1    3.40    4.10
 -11   0   1    1.60    4.20
  11   0  -1    7.60    4.10
 -11   0   1   -0.10    3.50
 -10   0   1   -0.20    2.80
 -10   0   1   -4.40    3.20
  10   0  -1    1.10    3.00
   9   0  -1   -1.10    2.70
  -9   0   1   -1.40    2.40
  -9   0   1   -1.50    2.20
  -8   0   1   -0.50    2.10
   8   0  -1    0.90    1.90
  -8   0   1    0.30    1.80
   8   0  -1   -1.20    2.00
   7   0  -1    1.20    1.70
   7   0  -1   -1.00    1.70
  -7   0   1    0.10    1.60
  -7   0   1    2.90    1.70
  -6   0   1    2.10    1.30
  -6   0   1    1.00    1.30
  -6   0   1   -0.30    0.70
   6   0  -1    1.40    1.50
   6   0  -1   -1.20    1.30
  -5   0   1    1.90    1.30
   5   0  -1   -1.90    1.20
  -5   0   1   -0.30    1.10
   5   0  -1   -1.00    1.10
   4   0  -1    2.00    1.20
  -4   0   1   -0.50    1.00
  -4   0   1    0.50    1.00
   4   0  -1    1.70    1.20
   3   0  -1   -0.50    1.10
  -3   0   1   -1.10    0.90
  -3   0   1   -1.30    1.00
   3   0  -1   -0.30    0.90
  -2   0   1    0.00    0.80
   2   0  -1   -0.10    0.80
  -2   0   1    1.10    0.90
   2   0  -1    0.70    0.90
   1   0  -1   -0.50    0.50
  -1   0   1    0.00    0.60
  -1   0   1    0.30    0.70
   1   0  -1    0.00    0.60
   1   0   1    0.40    0.70
   1   0   1    0.30    0.70
  -1   0  -1   -0.70    0.80
  -1   0  -1   -0.60    0.60
  -2   0  -1    0.50    0.90
   2   0   1   -0.10    1.00
  -2   0  -1   -0.30    0.90
  -3   0  -1   -0.10    1.10
  -3   0  -1   -0.90    1.00
   3   0   1   -2.80    0.90
   3   0   1   -1.00    1.00
  -4   0  -1    0.70    1.20
   4   0   1    0.30    1.10
   4   0   1    1.90    1.20
  -4   0  -1    0.80    1.10
  -5   0  -1   -0.70    1.20
   5   0   1    0.70    1.40
  -5   0  -1   -1.20    1.20
   5   0   1    0.90    1.40
   6   0   1   -2.30    1.60
   6   0   1    1.50    1.40
  -6   0  -1    0.90    1.40
  -6   0  -1   -1.20    1.60
  -7   0  -1    5.30    1.90
  -7   0  -1   -1.80    1.80
   7   0   1   -1.50    1.90
   7   0   1    0.10    1.90
   8   0   1   -2.50    2.40
  -8   0  -1   -1.70    2.00
   8   0   1   -1.10    2.30
  -8   0  -1   -0.80    3.30
  -9   0  -1    4.00    3.10
  -9   0  -1   -2.40    2.60
   9   0   1    6.20    3.10
   9   0   1   -0.70    3.00
 -10   0  -1    2.80    4.20
  10   0   1    3.20    3.90
  10   0   1   -4.10    3.50
 -10   0  -1    1.10    3.20
 -11   0  -1    3.90    5.10
  11   0   1   -0.30    4.80
  11   0   1   -9.20    4.70
 -11   0  -1    1.00    4.50
  12   0   1    0.70    6.00
 -12   0  -1   -0.90    5.80
 -12   0  -1    3.40    6.50
  13  -1  -1   -0.70    7.00
 -13  -1   1   -1.20    5.70
 -13   1   1  -11.50    7.80
  13   1  -1    0.90    6.70
 -12  -1   1   -1.50    5.50
 -12  -1   1   -1.80    4.60
  12  -1  -1   -2.60    5.70
  12  -1  -1    0.20    5.20
  12   1  -1    5.20    4.90
 -12   1   1    2.50    4.50
 -12   1   1    1.80    5.80
  12   1  -1    3.70    4.60
 -11  -1   1    5.40    3.80
 -11  -1   1   16.00    4.90
  11  -1  -1    8.70    4.10
  11   1  -1    8.10    3.50
  11   1  -1    5.60    4.40
 -11   1   1    9.20    4.70
 -11   1   1    9.00    3.50
 -10  -1   1   24.20    4.10
  10  -1  -1   29.30    4.60
  10  -1  -1   26.10    4.30
 -10  -1   1   22.40    3.80
 -10   1   1   29.40    4.20
 -10   1   1   28.10    3.90
  10   1  -1   31.50    4.50
   9  -1  -1   62.59    7.00
  -9  -1   1   57.69    4.90
  -9  -1   1   57.29    4.90
   9   1  -1   55.99    4.50
  -9   1   1   48.90    5.00
   9   1  -1   55.69    4.70
  -9   1   1   57.59    4.60
   8  -1  -1   14.40    2.40
   8  -1  -1   15.40    2.70
  -8  -1   1   17.70    2.60
   8   1  -1   17.00    2.60
  -8   1   1   12.70    2.50
   8   1  -1   15.00    2.60
  -8   1   1   15.80    2.50
   7  -1  -1    6.60    1.90
  -7  -1   1    4.40    1.60
   7  -1  -1    9.20    2.10
  -7  -1   1    3.50    1.60
  -7   1   1    5.40    1.00
  -7   1   1    4.40    1.50
   7   1  -1    7.10    1.80
   7   1  -1    5.70    1.90
  -7   1   1    5.80    1.90
  -6  -1   1   35.30    2.80
  -6  -1   1   33.20    2.80
   6  -1  -1   35.30    3.00
   6  -1  -1   34.80    2.90
   6   1  -1   34.10    2.90
   6   1  -1   33.10    2.90
  -6   1   1   36.10    1.80
  -6   1   1   35.80    2.80
  -6   1   1   37.90    2.80
   5  -1  -1    3.60    1.40
   5  -1  -1    5.80    1.50
  -5  -1   1    5.50    1.20
  -5  -1   1    3.60    1.30
  -5   1   1    5.00    1.40
  -5   1   1    4.70    1.30
   5   1  -1    6.50    1.40
  -5   1   1    6.70    1.00
   5   1  -1    5.20    1.60
  -4  -1   1   53.19    2.80
   4  -1  -1   56.69    2.80
   4  -1  -1   49.50    2.80
  -4  -1   1   55.49    2.70
   4   1  -1   56.69    3.00
   4   1  -1   51.79    2.70
  -4   1   1   53.49    2.00
  -4   1   1   54.69    2.80
  -4   1   1   51.39    2.60
  -3  -1   1   18.20    1.80
   3  -1  -1   20.20    1.90
  -3  -1   1   21.00    1.80
   3  -1  -1   19.60    1.80
   3   1  -1   20.50    1.80
  -3   1   1   19.70    1.90
   3   1  -1   19.40    2.00
  -3   1   1   19.70    1.80
   2  -1  -1  437.66   11.80
  -2  -1   1  439.86   11.90
   2  -1  -1  483.35   11.90
  -2  -1   1  471.95   11.80
   2   1  -1  463.35   12.00
   2   1  -1  450.25   11.80
  -2   1   1  474.45   11.90
  -2   1   1  446.06   11.80
  -1  -1   1  430.96   10.70
  -1  -1   1  418.86   11.00
   1  -1  -1  409.76   10.70
  -1  -1   1  415.36   10.80
  -1   1   1  442.06   10.80
   1   1  -1  438.36   10.80
   1   1  -1  420.66   10.80
   0  -1  -1  917.31   23.40
   0  -1   1  914.11   23.70
   0  -1   1  968.60   23.50
   0   1   1  973.00   23.40
   0   1  -1  968.80   23.70
   1  -1   1 1104.09   26.30
  -1  -1  -1 1098.99   26.40
  -1  -1  -1 1035.00   26.60
  -1  -1  -1 1011.10   26.30
   1  -1   1 1052.39   26.70
  -1   1  -1 1024.00   26.20
   1   1   1 1025.60   26.40
   1   1   1 1083.29   26.60
  -1   1  -1 1113.39   26.70
  -2  -1  -1 5449.35  140.59
   2  -1   1 5498.25  141.19
   2  -1   1 5853.31  140.79
   2  -1   1 5833.02  140.09
  -2  -1  -1 5752.42  140.89
  -2   1  -1 5820.22  141.39
   2   1   1 5527.05  140.59
   2   1   1 5874.21  142.49
  -2   1  -1 5421.36  140.49
   3  -1   1  158.08    5.50
  -3  -1  -1  170.58    5.20
   3  -1   1  173.58    5.10
   3  -1   1  168.18    4.50
  -3  -1  -1  165.68    5.40
   3   1   1  172.98    5.50
   3   1   1  164.88    4.30
   3   1   1  163.78    5.30
  -3   1  -1  167.38    5.30
  -3   1  -1  167.18    5.10
   4  -1   1   24.40    2.50
   4  -1   1   25.70    1.20
  -4  -1  -1   23.40    2.20
  -4  -1  -1   24.90    2.20
   4  -1   1   24.20    2.20
   4   1   1   27.00    2.30
   4   1   1   23.80    2.20
  -4   1  -1   26.10    2.40
  -4   1  -1   20.70    2.10
   5  -1   1  646.04   17.70
  -5  -1  -1  628.24   17.30
  -5  -1  -1  630.44   17.10
   5  -1   1  644.24   17.10
   5   1   1  640.54   17.40
   5   1   1  633.54   17.20
  -5   1  -1  635.74   17.30
  -5   1  -1  605.14   17.00
  -6  -1  -1   23.30    2.80
   6  -1   1   22.80    3.00
   6  -1   1   22.10    2.90
  -6  -1  -1   16.10    2.20
   6   1   1   22.60    2.70
  -6   1  -1   21.70    2.90
  -6   1  -1   22.00    2.60
   6   1   1   18.50    2.30
   7  -1   1    9.40    2.20
  -7  -1  -1   10.80    2.30
   7  -1   1    7.80    2.40
  -7  -1  -1    8.60    2.40
   7   1   1    7.80    1.90
  -7   1  -1    4.10    2.00
  -7   1  -1    3.60    1.70
   7   1   1    4.70    2.30
   8  -1   1   -0.80    2.40
  -8  -1  -1    6.00    2.60
   8  -1   1    3.30    2.60
  -8  -1  -1    1.90    4.40
  -8   1  -1    6.80    2.00
   8   1   1    3.00    2.10
  -8   1  -1    1.10    2.40
   8   1   1   12.60    5.40
   9  -1   1    4.10    3.10
  -9  -1  -1    3.30    2.90
  -9  -1  -1    6.40    3.30
   9  -1   1   -2.40    3.10
   9   1   1    3.50    3.10
  -9   1  -1    4.60    3.20
  -9   1  -1    5.50    2.60
  10  -1   1    4.80    3.80
 -10  -1  -1    4.10    3.70
 -10  -1  -1   12.90    4.30
  10   1   1    6.20    3.80
 -10   1  -1    5.60    4.40
  10   1   1    9.10    4.10
 -10   1  -1    4.00    3.30
 -11  -1  -1    8.50    5.00
  11  -1   1    7.30    4.70
  11  -1   1    4.30    5.30
 -11  -1  -1   15.10    5.70
  11   1   1   12.80    5.20
 -11   1  -1   11.80    4.30
 -11   1  -1    5.20    5.10
  11   1   1   13.60    5.20
 -12  -1  -1    4.00    6.90
 -12  -1  -1   17.10    6.00
  12  -1   1   -5.30    5.60
 -12   1  -1   10.60    6.80
  12   1   1   -1.00    5.70
 -12   1  -1    2.00    5.60
 -13  -2   1    8.70    6.40
  13  -2  -1    8.70    7.40
 -12  -2   1  -11.90    5.10
  12  -2  -1    3.30    5.60
  12  -2  -1    9.90    5.60
 -12  -2   1   -2.40    4.90
  12   2  -1    3.80    7.20
 -12   2   1    0.40    5.80
  12   2  -1   -1.80    5.00
 -12   2   1   -1.40    4.20
 -11  -2   1    6.20    3.90
  11  -2  -1   10.80    4.80
 -11  -2   1    6.60    4.40
  11   2  -1   17.10    4.30
  11   2  -1   10.30    3.60
 -11   2   1    9.20    3.60
 -11   2   1   15.10    4.60
 -10  -2   1   11.30    3.60
  10  -2  -1   11.80    3.90
 -10  -2   1    9.30    3.30
  10  -2  -1   14.40    4.00
 -10   2   1   12.50    3.80
  10   2  -1    6.80    3.20
  10   2  -1    6.60    3.30
 -10   2   1   11.40    3.10
  -9  -2   1   40.10    4.30
   9  -2  -1   44.80    4.90
   9  -2  -1   36.90    3.90
   9  -2  -1   39.10    4.60
  -9  -2   1   35.80    4.00
  -9   2   1   38.90    4.60
   9   2  -1   31.40    3.60
   9   2  -1   36.50    4.40
  -9   2   1   31.30    3.90
   8  -2  -1    8.90    2.70
   8  -2  -1    5.80    2.20
  -8  -2   1    5.90    2.20
   8  -2  -1    6.90    2.20
  -8  -2   1    7.80    2.10
  -8   2   1    5.10    3.60
   8   2  -1    6.70    2.40
   8   2  -1    7.20    2.30
  -8   2   1    6.30    2.30
  -8   2   1    6.50    1.40
  -7  -2   1   64.89    3.80
   7  -2  -1   61.19    3.90
   7  -2  -1   63.79    4.20
   7  -2  -1   65.89    3.90
  -7  -2   1   65.49    3.90
   7   2  -1   52.79    3.80
   7   2  -1   65.89    4.10
  -7   2   1   69.79    4.00
  -7   2   1   61.79    2.80
  -7   2   1   59.49    3.80
  -6  -2   1    0.00    1.30
   6  -2  -1    0.10    1.40
  -6  -2   1    0.90    0.80
   6  -2  -1    2.40    1.60
  -6  -2   1    3.80    1.50
   6  -2  -1    0.90    1.50
   6   2  -1   -0.60    1.40
  -6   2   1    1.70    1.20
  -6   2   1    1.70    1.40
  -6   2   1    0.60    1.40
   6   2  -1    0.90    1.40
   5  -2  -1    5.90    1.60
   5  -2  -1    5.20    1.40
  -5  -2   1    5.30    1.40
  -5  -2   1    5.10    0.90
  -5  -2   1    4.20    1.40
  -5   2   1    6.60    1.10
  -5   2   1    3.40    1.30
   5   2  -1    6.30    1.60
  -5   2   1    5.80    1.40
   5   2  -1    5.10    1.60
  -4  -2   1  100.49    4.10
   4  -2  -1  112.09    3.90
   4  -2  -1  105.59    4.00
   4  -2  -1  103.09    3.90
  -4  -2   1  107.59    3.80
  -4   2   1  100.79    3.80
  -4   2   1  110.19    3.50
  -4   2   1  106.09    4.00
   4   2  -1  109.89    4.30
   4   2  -1  107.29    4.00
   3  -2  -1  540.35   13.70
  -3  -2   1  549.05   13.60
  -3  -2   1  496.85   13.90
   3  -2  -1  515.55   13.60
   3  -2  -1  523.35   13.70
   3   2  -1  530.15   14.00
  -3   2   1  494.25   13.60
  -3   2   1  515.15   13.70
   3   2  -1  526.05   13.70
  -3   2   1  532.65   13.50
   2  -2  -1   26.40    1.40
   2  -2  -1   24.90    1.60
  -2  -2   1   27.30    1.90
  -2  -2   1   28.70    1.50
  -2   2   1   25.50    1.60
   2   2  -1   26.60    1.60
  -2   2   1   25.10    1.60
   2   2  -1   26.60    1.90
  -2   2   1   26.80    1.50
  -1  -2   1  817.62   19.70
   1  -2  -1  769.32   19.60
  -1  -2   1  781.42   20.20
  -1  -2   1  764.32   19.90
   1  -2  -1  758.22   19.60
   1   2  -1  782.22   20.20
  -1   2   1  828.32   19.60
   1   2  -1  773.62   19.70
  -1   2   1  817.92   20.00
   1   2  -1  816.32   19.90
  -1   2   1  809.22   19.70
   0  -2   1  533.95   14.00
   0  -2   1  547.45   13.90
   0  -2   1  525.65   13.50
   0   2  -1  534.75   14.00
   0   2   1  551.94   13.90
   0   2  -1  560.04   13.50
   1  -2   1 3094.49   81.29
   1  -2   1 3301.37   81.29
  -1  -2  -1 3497.15   81.69
   1  -2   1 3193.98   82.29
  -1  -2  -1 3228.48   81.39
   1   2   1 3275.57   81.89
   1   2   1 3463.65   82.99
  -1   2  -1 3363.46   82.39
   1   2   1 3156.48   81.29
   1   2   1 3468.25   81.79
  -2  -2  -1  926.61   24.10
   2  -2   1  992.40   24.00
  -2  -2  -1  957.00   24.60
  -2  -2  -1  973.60   24.10
   2  -2   1  970.20   24.60
   2  -2   1  983.50   24.20
  -2   2  -1 1009.60   24.70
   2   2   1  976.80   24.00
   2   2   1  966.40   24.60
   2   2   1  927.01   24.20
  -2   2  -1  899.81   23.90
  -3  -2  -1   11.20    1.60
  -3  -2  -1   11.20    1.30
   3  -2   1   11.10    1.70
   3  -2   1    9.80    1.10
   3  -2   1    9.40    1.20
  -3   2  -1   10.20    1.40
   3   2   1   10.60    1.10
  -3   2  -1   10.90    1.20
  -3   2  -1   10.50    1.60
   3   2   1    9.00    1.40
   3   2   1    9.00    1.30
   4  -2   1   12.00    1.20
   4  -2   1   13.30    1.60
  -4  -2  -1   13.20    1.60
   4  -2   1   12.50    2.00
  -4  -2  -1   14.50    2.00
   4   2   1   10.80    1.60
   4   2   1   10.10    1.70
   4   2   1   10.80    1.10
  -4   2  -1   14.90    1.60
  -4   2  -1   11.00    1.70
   5  -2   1   11.20    1.80
   5  -2   1   12.30    2.30
  -5  -2  -1    9.20    1.70
  -5  -2  -1   10.20    1.80
   5  -2   1   10.90    1.20
  -5   2  -1   13.20    1.80
  -5   2  -1   12.50    1.80
   5   2   1   10.80    1.80
   5   2   1   11.90    1.80
   6  -2   1  116.69    5.00
  -6  -2  -1  117.29    5.00
  -6  -2  -1  117.89    5.20
   6  -2   1  115.79    5.50
  -6   2  -1  119.89    5.10
  -6   2  -1  113.19    4.80
   6   2   1  126.19    5.30
   6   2   1  121.29    5.10
  -7  -2  -1   19.40    2.80
   7  -2   1   14.70    2.80
  -7  -2  -1   18.60    2.70
   7  -2   1   17.70    2.70
  -7   2  -1   15.30    2.60
   7   2   1   17.60    2.70
  -7   2  -1   18.90    2.40
   7   2   1   14.60    2.60
   8  -2   1   -0.50    2.50
   8  -2   1   -1.90    2.50
  -8  -2  -1    4.60    2.70
  -8  -2  -1    0.70    2.50
   8   2   1    4.90    2.50
  -8   2  -1   -3.30    1.90
  -8   2  -1   -1.90    2.50
   8   2   1    2.90    2.20
   9  -2   1   -0.40    3.30
  -9  -2  -1    3.60    3.30
  -9  -2  -1    2.70    3.00
   9  -2   1    2.60    3.90
   9   2   1    2.40    3.00
  -9   2  -1    7.70    3.50
   9   2   1    7.70    3.40
  -9   2  -1    8.10    2.60
 -10  -2  -1   19.70    4.80
 -10  -2  -1   23.50    4.40
  10  -2   1   19.70    4.60
 -10   2  -1   22.60    3.80
  10   2   1   23.00    4.60
 -10   2  -1   22.30    4.50
 -11  -2  -1    7.00    5.70
  11  -2   1    6.00    4.70
 -11  -2  -1    6.50    4.60
  11  -2   1    6.60    5.00
 -11   2  -1   10.30    4.10
 -11   2  -1    5.80    4.90
  11   2   1   -1.60    4.80
  11   2   1   -2.70    4.30
  12  -2   1    6.80    6.20
  12  -2   1   -0.50    9.00
 -12  -2  -1    2.50    5.40
  12   2   1   -8.70    5.90
 -12   2  -1   13.90    6.80
 -12  -3   1   -2.30    7.30
 -12  -3   1    1.00    4.90
  12  -3  -1   -6.70    5.50
  12  -3  -1   -3.00    5.40
 -12   3   1    4.70    4.20
  12   3  -1    5.10    4.70
 -12   3   1   -8.00    5.40
 -11  -3   1    0.80    4.10
  11  -3  -1    2.10    4.50
 -11  -3   1    7.00    4.00
 -11   3   1   -4.40    4.10
 -11   3   1   -1.00    3.00
  11   3  -1   -1.60    4.10
  11   3  -1    3.60    4.10
  10  -3  -1    5.20    3.70
  10  -3  -1   -1.30    3.50
 -10  -3   1   -3.30    3.10
 -10  -3   1    6.30    3.40
  10   3  -1   -6.50    2.80
  10   3  -1    7.10    3.40
 -10   3   1   -0.50    3.30
 -10   3   1    5.20    2.60
  -9  -3   1    9.50    2.60
   9  -3  -1    7.10    3.10
  -9  -3   1    4.70    2.80
   9  -3  -1   -0.10    4.20
   9   3  -1    2.70    2.90
   9   3  -1    8.50    2.90
  -9   3   1    9.10    3.20
  -9   3   1    6.20    2.50
   8  -3  -1   22.00    3.00
  -8  -3   1   13.40    2.60
  -8  -3   1   11.40    2.40
   8  -3  -1   16.40    2.90
   8   3  -1   16.10    2.90
  -8   3   1   15.80    2.30
  -8   3   1   14.00    2.60
   8   3  -1   18.30    3.00
  -8   3   1   16.30    2.10
   7  -3  -1    0.60    1.90
  -7  -3   1   -1.40    1.70
  -7  -3   1    0.70    1.70
  -7  -3   1    1.30    1.10
   7  -3  -1   -0.60    1.90
   7  -3  -1    1.30    1.80
  -7   3   1   -0.60    1.70
  -7   3   1    3.40    1.60
   7   3  -1   -0.10    1.80
   7   3  -1    2.60    1.80
  -7   3   1   -1.00    1.70
   6  -3  -1    0.20    1.60
  -6  -3   1    2.60    1.60
   6  -3  -1    1.60    1.60
  -6  -3   1    1.70    1.50
   6  -3  -1    1.90    1.60
  -6  -3   1    0.70    1.00
   6   3  -1   -0.20    1.50
  -6   3   1   -0.20    1.50
  -6   3   1    1.00    1.40
   6   3  -1    0.20    1.40
  -6   3   1    2.20    1.30
  -5  -3   1   81.09    3.00
   5  -3  -1   86.49    3.80
  -5  -3   1   84.69    3.50
   5  -3  -1   85.49    3.60
  -5  -3   1   77.49    4.00
   5  -3  -1   81.89    3.80
  -5   3   1   80.39    3.30
  -5   3   1   78.79    3.50
   5   3  -1   78.09    3.70
  -5   3   1   83.39    3.70
   5   3  -1   77.79    4.00
   4  -3  -1  217.08    6.40
   4  -3  -1  210.88    6.40
  -4  -3   1  212.38    6.00
  -4  -3   1  202.28    6.80
   4  -3  -1  211.18    6.50
  -4  -3   1  212.68    6.20
  -4   3   1  215.68    6.60
   4   3  -1  206.78    6.50
  -4   3   1  208.18    6.40
   4   3  -1  217.48    6.90
  -4   3   1  218.78    6.30
  -3  -3   1   61.49    3.00
  -3  -3   1   62.69    2.50
   3  -3  -1   63.19    2.60
  -3  -3   1   67.09    2.50
   3  -3  -1   58.29    2.50
  -3   3   1   63.79    2.60
   3   3  -1   58.99    2.60
  -3   3   1   68.09    2.80
   3   3  -1   62.39    3.00
  -3   3   1   60.99    2.60
   2  -3  -1  480.55   12.70
  -2  -3   1  500.55   12.20
  -2  -3   1  486.55   12.60
  -2  -3   1  472.05   12.70
   2  -3  -1  453.65   12.20
  -2   3   1  497.95   12.30
   2   3  -1  457.35   12.30
   2   3  -1  489.45   12.80
  -2   3   1  490.85   12.40
  -2   3   1  481.25   12.60
  -1  -3   1  255.67    7.10
   1  -3  -1  255.17    6.90
  -1  -3   1  263.27    7.60
  -1  -3   1  260.37    7.30
   1  -3  -1  264.87    7.40
  -1   3   1  275.07    6.90
   1   3  -1  256.37    6.80
   1   3  -1  263.07    7.60
   1   3  -1  267.47    7.20
  -1   3   1  267.47    7.30
  -1   3   1  269.47    6.70
   0  -3  -1  923.81   23.70
   0  -3   1  890.61   23.20
   0  -3   1  941.21   23.70
   0  -3   1  922.71   23.90
   0   3   1  977.30   23.70
   0   3  -1  937.71   23.90
   0   3  -1  966.90   23.20
  -1  -3  -1 9183.28  236.38
   1  -3   1 9404.36  237.38
   1  -3   1 9524.65  236.88
   1   3   1 9999.00  234.48
  -1   3  -1 9853.21  236.68
   1   3   1 9490.45  236.08
   1   3   1 9238.28  234.48
   1   3   1 9640.63  237.18
  -1   3  -1 9561.04  237.58
  -2  -3  -1  724.43   18.50
   2  -3   1  727.73   18.00
   2  -3   1  731.33   19.00
  -2  -3  -1  701.53   18.10
  -2  -3  -1  739.13   19.00
   2  -3   1  720.43   18.60
  -2  -3  -1  742.33   18.20
  -2   3  -1  697.63   18.00
   2   3   1  737.13   18.50
  -2   3  -1  734.43   18.60
  -2   3  -1  746.83   19.00
   2   3   1  702.63   18.40
  -3  -3  -1  200.38    5.80
   3  -3   1  199.38    5.90
  -3  -3  -1  208.88    5.90
  -3  -3  -1  203.88    5.70
  -3  -3  -1  200.08    6.60
   3  -3   1  202.68    6.60
   3  -3   1  208.38    5.70
  -3   3  -1  198.68    5.70
   3   3   1  201.48    6.10
   3   3   1  207.48    6.60
   3   3   1  200.98    5.80
  -3   3  -1  210.98    6.60
   4  -3   1  115.19    4.80
  -4  -3  -1  118.59    4.10
  -4  -3  -1  108.09    4.70
   4  -3   1  109.59    3.80
   4  -3   1  113.39    4.00
  -4   3  -1  107.69    4.60
  -4   3  -1  113.59    4.40
   4   3   1  107.69    4.30
  -4   3  -1  114.99    3.90
   4   3   1  111.79    4.60
   4   3   1  117.59    3.60
  -5  -3  -1  124.59    4.60
   5  -3   1  117.19    5.20
  -5  -3  -1  122.39    5.00
   5  -3   1  119.09    4.00
   5  -3   1  121.39    4.50
  -5   3  -1  119.79    4.80
   5   3   1  117.09    4.80
   5   3   1  132.69    5.20
  -5   3  -1  116.39    4.40
  -6  -3  -1   14.80    2.20
   6  -3   1   13.00    1.60
  -6  -3  -1    9.60    1.90
   6  -3   1   12.90    2.10
   6  -3   1   16.90    2.80
  -6   3  -1   11.60    2.10
  -6   3  -1   13.40    2.00
   6   3   1   12.30    2.20
   6   3   1   11.70    2.10
  -7  -3  -1   20.80    2.70
   7  -3   1   17.00    3.20
   7  -3   1   20.70    2.80
  -7  -3  -1   22.50    3.00
   7   3   1   20.20    2.90
  -7   3  -1   19.10    2.90
  -7   3  -1   14.30    2.70
   7   3   1   18.30    3.00
   8  -3   1    9.00    2.90
  -8  -3  -1    8.20    2.60
   8  -3   1    9.30    2.80
  -8  -3  -1   10.40    2.80
  -8   3  -1    6.60    2.20
   8   3   1    8.10    2.90
   8   3   1    6.40    2.80
  -8   3  -1    2.60    2.70
  -9  -3  -1   15.10    3.50
   9  -3   1    8.80    3.80
   9  -3   1   13.40    3.30
  -9  -3  -1   10.50    3.20
   9   3   1   15.80    3.50
  -9   3  -1   13.10    2.80
   9   3   1   13.20    3.60
  -9   3  -1    8.20    6.40
 -10  -3  -1   -0.90    3.60
  10  -3   1   -2.30    3.60
 -10  -3  -1   -2.80    4.00
  10   3   1   -9.00    3.70
 -10   3  -1    2.20    3.10
  10   3   1    2.90    4.10
 -10   3  -1    7.20    4.10
 -11  -3  -1    4.00    5.30
  11  -3   1   -4.20    5.40
 -11  -3  -1    4.50    4.50
  11  -3   1   -1.20    4.50
 -11   3  -1    6.30    4.00
  11   3   1   -0.30    4.80
 -11   3  -1   -3.00    4.70
 -12  -3  -1   -6.80    5.60
  12  -3   1    4.20    6.50
  12  -3   1   -1.20    7.40
 -12   3  -1    7.70    6.70
  12   3   1   -7.20    7.80
  12  -4  -1   -3.80    5.80
 -12  -4   1   -8.10    4.80
  12  -4  -1   -3.10    5.90
 -12   4   1    9.40    4.40
  12   4  -1    8.40    5.50
 -12   4   1   -2.40    5.70
  11  -4  -1    9.40    8.10
  11  -4  -1   17.90    4.80
 -11  -4   1    0.40    4.30
 -11  -4   1    9.00    4.20
 -11   4   1    9.50    4.40
 -11   4   1   12.30    3.70
  11   4  -1   11.50    4.90
  11   4  -1   11.00    4.20
 -10  -4   1   15.80    3.70
  10  -4  -1   19.30    4.30
  10  -4  -1   13.70    4.00
 -10  -4   1    4.90    3.40
 -10   4   1   12.90    4.00
  10   4  -1    9.90    4.10
 -10   4   1   20.80    3.20
  10   4  -1   18.70    3.20
   9  -4  -1    4.00    3.10
   9  -4  -1    3.70    4.80
  -9  -4   1    2.90    2.70
  -9   4   1    2.40    2.70
  -9   4   1    5.90    3.00
  -9   4   1    5.50    2.40
   9   4  -1    0.10    2.70
   9   4  -1    7.60    3.40
   8  -4  -1   37.60    4.20
  -8  -4   1   41.30    4.20
   8  -4  -1   39.40    4.50
  -8  -4   1   35.40    2.50
  -8  -4   1   36.30    3.90
  -8   4   1   42.00    3.70
   8   4  -1   39.40    4.10
  -8   4   1   39.60    4.00
   8   4  -1   34.60    3.80
  -8   4   1   34.10    3.80
  -7  -4   1   17.00    2.40
  -7  -4   1   15.90    1.80
  -7  -4   1   15.10    3.10
   7  -4  -1   17.60    2.80
   7  -4  -1   17.70    2.50
   7   4  -1   19.60    2.80
   7   4  -1   16.00    2.60
  -7   4   1   18.80    2.40
  -7   4   1   19.70    2.60
  -7   4   1   17.10    2.50
   6  -4  -1    0.10    1.60
  -6  -4   1    1.60    1.50
  -6  -4   1   -0.10    1.30
  -6  -4   1   -0.40    1.40
   6  -4  -1   -1.70    1.60
  -6   4   1    0.30    1.80
   6   4  -1    0.20    1.60
  -6   4   1    2.00    1.60
  -6   4   1   -1.10    1.40
   6   4  -1   -1.40    1.40
  -5  -4   1    3.00    1.50
  -5  -4   1    6.40    1.40
   5  -4  -1    4.90    1.50
  -5  -4   1    4.10    1.30
   5  -4  -1    3.80    1.60
   5   4  -1    3.10    1.60
  -5   4   1    4.90    1.70
  -5   4   1    4.90    1.50
  -5   4   1    3.90    1.50
   5   4  -1    2.80    1.50
  -4  -4   1  184.18    6.30
  -4  -4   1  190.98    5.50
  -4  -4   1  186.58    5.70
   4  -4  -1  180.18    5.80
  -4   4   1  179.68    5.70
   4   4  -1  193.38    6.40
  -4   4   1  185.58    5.90
   4   4  -1  192.38    5.90
  -4   4   1  194.18    6.10
   3  -4  -1  409.96   11.20
  -3  -4   1  426.16   11.40
  -3  -4   1  428.06   10.90
   3  -4  -1  418.86   11.50
  -3  -4   1  416.06   11.80
  -3   4   1  438.76   11.30
  -3   4   1  428.86   11.40
  -3   4   1  412.96   11.20
   3   4  -1  426.86   11.20
   3   4  -1  436.36   11.90
  -3   4   1  417.66   11.50
  -2  -4   1  322.47    9.20
   2  -4  -1  323.27    8.80
  -2  -4   1  325.47    9.10
   2  -4  -1  330.87    9.20
   2   4  -1  318.87    8.60
  -2   4   1  336.47    9.20
  -2   4   1  327.57    8.70
  -2   4   1  340.77    8.80
   2   4  -1  339.07    9.30
   2   4  -1  329.07    9.60
  -1  -4   1  119.09    3.90
  -1  -4   1  120.29    4.20
   1  -4  -1  119.49    3.80
  -1  -4   1  126.99    4.60
   1  -4  -1  123.99    4.30
   1   4  -1  125.49    3.90
   1   4  -1  128.29    4.10
  -1   4   1  129.09    4.10
   1   4  -1  121.49    3.40
  -1   4   1  123.59    3.80
   1   4  -1  133.09    4.50
   0  -4   1  285.87    8.40
   0  -4   1  292.37    8.20
   0  -4  -1  299.37    8.20
   0  -4   1  283.17    7.60
   0   4   1  293.07    8.10
   0   4  -1  289.67    8.30
   0   4   1  284.67    8.00
   0   4  -1  291.57    8.20
   0   4  -1  289.07    7.60
  -1  -4  -1 5068.79  128.69
   1  -4   1 5353.66  129.89
   1  -4   1 5067.99  128.69
  -1   4  -1 5431.66  129.59
   1   4   1 5016.70  128.59
   1   4   1 5271.97  128.79
  -1   4  -1 5350.96  128.79
  -2  -4  -1   17.40    2.10
  -2  -4  -1   18.50    1.80
   2  -4   1   16.00    1.70
   2  -4   1   17.40    1.90
   2   4   1   20.70    2.10
  -2   4  -1   18.30    1.80
   2   4   1   16.90    1.40
   2   4   1   17.20    1.80
  -2   4  -1   17.00    2.20
   3  -4   1  645.34   16.40
  -3  -4  -1  644.14   17.60
  -3  -4  -1  647.44   16.50
  -3  -4  -1  656.13   16.90
  -3  -4  -1  668.33   16.50
   3  -4   1  643.84   17.50
   3  -4   1  650.53   17.10
  -3   4  -1  607.74   16.40
   3   4   1  651.73   16.90
  -3   4  -1  662.73   17.60
  -3   4  -1  670.53   17.10
   3   4   1  647.84   16.90
   3   4   1  661.33   17.60
   4  -4   1  204.58    6.30
   4  -4   1  198.38    7.00
  -4  -4  -1  210.38    6.00
   4  -4   1  198.68    5.90
  -4  -4  -1  201.58    6.10
  -4  -4  -1  202.58    7.10
  -4  -4  -1  204.18    6.00
  -4   4  -1  208.38    7.00
   4   4   1  199.58    6.40
  -4   4  -1  204.78    6.70
  -4   4  -1  199.68    5.90
   4   4   1  217.08    7.10
   4   4   1  206.38    6.10
   5  -4   1    3.80    1.50
   5  -4   1    5.50    2.00
  -5  -4  -1    4.70    1.50
   5  -4   1    6.80    1.50
  -5  -4  -1    9.10    2.00
   5   4   1    6.70    1.90
   5   4   1    4.90    1.70
  -5   4  -1    4.70    1.40
  -5   4  -1    6.30    1.60
   5   4   1    4.40    1.40
  -6  -4  -1   24.90    3.10
   6  -4   1   26.10    2.60
   6  -4   1   27.80    3.60
   6  -4   1   24.40    2.90
  -6  -4  -1   27.60    2.90
  -6   4  -1   25.60    2.80
   6   4   1   27.80    3.40
  -6   4  -1   29.10    3.10
   6   4   1   35.30    3.10
   7  -4   1   -0.40    2.00
   7  -4   1    2.70    2.60
  -7  -4  -1    0.70    2.00
  -7  -4  -1    4.00    2.10
   7   4   1    1.20    2.00
   7   4   1   -0.20    2.20
  -7   4  -1    1.20    2.00
  -7   4  -1   -1.60    1.80
  -8  -4  -1    3.20    2.50
   8  -4   1   -1.60    2.50
   8  -4   1    4.20    3.20
  -8  -4  -1    2.60    2.50
   8   4   1    3.00    2.50
   8   4   1    4.80    3.00
  -8   4  -1    4.50    2.60
  -8   4  -1    2.70    2.40
  -9  -4  -1   16.90    4.10
   9  -4   1   16.90    4.30
  -9  -4  -1   14.40    3.60
   9  -4   1   17.00    3.60
   9   4   1   12.00    3.80
  -9   4  -1   21.60    3.90
  -9   4  -1   12.10    2.90
   9   4   1   11.10    3.60
  10  -4   1   -1.30    3.90
 -10  -4  -1   -0.60    3.90
 -10  -4  -1   -0.30    3.50
 -10   4  -1    7.50    4.00
  10   4   1   -0.10    3.60
 -10   4  -1   14.80    3.30
  10   4   1    4.10    4.20
  11  -4   1    4.20    5.40
 -11  -4  -1    3.40    5.30
  11  -4   1   -0.80    6.30
 -11  -4  -1    6.60    4.70
 -11   4  -1    5.70    5.10
 -11   4  -1    9.00    3.90
  11   4   1   -3.30    4.90
  12  -4   1   22.10    6.90
 -12  -4  -1   18.70    6.20
 -12   4  -1    9.00    6.70
  12  -5  -1    4.50    7.10
 -12  -5   1    2.70    5.20
  12  -5  -1    0.10    5.80
 -12   5   1    5.00    6.00
  11  -5  -1    3.20    4.80
 -11  -5   1    3.90    4.30
  11  -5  -1    9.20    6.10
 -11  -5   1    7.00    4.20
 -11   5   1    7.40    3.60
 -11   5   1    0.40    4.40
  11   5  -1    6.20    4.90
  11   5  -1    1.70    3.90
 -10  -5   1   -2.90    3.20
  10  -5  -1    2.50    4.40
  10  -5  -1    2.90    4.50
 -10   5   1   -0.50    3.60
  10   5  -1    6.20    4.20
 -10   5   1    3.60    2.90
  -9  -5   1    2.40    2.70
   9  -5  -1    3.60    3.00
   9  -5  -1    5.60    4.10
   9   5  -1    5.60    3.50
  -9   5   1    1.90    3.30
  -9   5   1    4.60    2.90
   9   5  -1    1.10    2.70
  -9   5   1    0.70    2.40
  -8  -5   1   14.90    2.10
   8  -5  -1   16.40    3.50
  -8  -5   1   16.40    2.70
   8  -5  -1   17.80    2.90
  -8   5   1   14.40    2.70
   8   5  -1   20.60    3.40
   8   5  -1   14.10    3.20
  -8   5   1   14.10    3.10
  -8   5   1   15.20    2.60
  -7  -5   1    1.20    1.60
  -7  -5   1    2.90    2.10
   7  -5  -1    2.50    2.30
  -7  -5   1   -0.60    1.80
   7  -5  -1   -0.70    1.90
   7   5  -1    7.00    3.90
  -7   5   1    2.60    2.00
  -7   5   1    3.70    2.90
  -7   5   1   -1.20    1.90
   7   5  -1    1.90    2.10
  -6  -5   1   24.30    3.10
   6  -5  -1   25.30    2.70
  -6  -5   1   24.70    2.50
   6  -5  -1   23.20    3.10
  -6  -5   1   28.10    2.60
  -6   5   1   26.20    2.90
   6   5  -1   29.10    3.20
  -6   5   1   23.10    2.70
  -6   5   1   22.30    2.60
   6   5  -1   25.30    3.20
  -5  -5   1   23.10    2.90
  -5  -5   1   27.20    2.50
  -5  -5   1   29.30    2.10
   5  -5  -1   26.10    2.70
   5   5  -1   24.40    2.90
  -5   5   1   29.10    2.80
   5   5  -1   23.10    2.80
  -5   5   1   26.10    2.40
  -5   5   1   28.40    2.90
  -4  -5   1   74.79    3.80
  -4  -5   1   73.99    3.30
   4  -5  -1   73.99    3.40
   4  -5  -1   72.29    3.30
  -4  -5   1   74.79    2.60
  -4   5   1   78.39    3.50
   4   5  -1   75.39    3.40
  -4   5   1   73.99    3.10
   4   5  -1   73.89    3.80
  -4   5   1   71.49    3.30
  -4   5   1   74.49    3.70
  -3  -5   1   13.80    1.70
  -3  -5   1    9.00    1.70
   3  -5  -1   12.60    1.60
   3  -5  -1   11.40    1.50
  -3   5   1   11.00    1.40
  -3   5   1   14.00    1.70
   3   5  -1   11.90    1.40
  -3   5   1   12.10    1.50
   3   5  -1    9.10    1.70
  -3   5   1    7.70    1.50
   2  -5  -1   93.89    3.40
  -2  -5   1   87.29    3.60
  -2  -5   1  101.39    3.80
   2  -5  -1   94.99    3.70
  -2   5   1   95.69    3.10
  -2   5   1   99.59    3.60
   2   5  -1   92.79    4.10
   2   5  -1   96.89    3.70
   2   5  -1   93.29    3.00
  -2   5   1   94.99    3.40
   1  -5  -1  195.18    6.10
   1  -5  -1  184.78    5.70
  -1  -5   1  187.88    6.00
  -1  -5   1  188.88    5.70
  -1  -5   1  189.08    6.30
   1   5  -1  185.78    5.00
   1   5  -1  194.38    5.70
  -1   5   1  189.78    6.00
   1   5  -1  189.88    6.40
  -1   5   1  194.38    5.70
   1   5  -1  189.08    5.80
   0  -5  -1   17.00    1.80
   0  -5   1   12.80    1.50
   0  -5   1   18.50    2.00
   0   5   1   19.00    1.80
   0   5   1   18.30    1.50
   0   5  -1   17.90    2.20
   0   5  -1   12.80    1.60
   0   5   1   17.60    1.90
   0   5  -1   15.50    1.40
   1  -5   1  311.67    9.10
   1  -5   1  312.57    9.30
  -1  -5  -1  325.57    9.20
  -1   5  -1  324.27    9.10
  -1   5  -1  321.57    8.10
   1   5   1  314.77    9.00
   1   5   1  328.27    9.20
  -1   5  -1  316.57    9.30
   2  -5   1   52.39    3.00
   2  -5   1   49.99    2.70
  -2  -5  -1   47.60    2.90
  -2  -5  -1   44.30    2.60
   2   5   1   52.49    2.90
   2   5   1   48.00    2.70
   2   5   1   45.80    2.00
  -2   5  -1   49.30    3.00
  -2   5  -1   50.09    2.70
  -3  -5  -1  240.18    7.10
   3  -5   1  224.18    7.40
  -3  -5  -1  239.58    7.70
   3  -5   1  236.28    7.20
   3   5   1  228.78    6.70
  -3   5  -1  219.28    6.10
   3   5   1  230.08    7.10
   3   5   1  241.18    7.70
  -3   5  -1  236.98    7.30
  -3   5  -1  241.88    7.60
   4  -5   1    7.00    1.70
   4  -5   1    6.20    1.10
  -4  -5  -1    7.20    1.50
  -4  -5  -1    5.40    1.00
   4  -5   1    4.40    1.90
  -4  -5  -1    6.40    1.70
  -4  -5  -1    4.50    1.00
  -4   5  -1    2.60    1.80
  -4   5  -1    7.10    1.90
   4   5   1    4.10    1.80
   4   5   1    6.60    1.70
  -4   5  -1    6.00    1.10
   4   5   1    7.30    1.60
  -4   5  -1    6.90    1.60
   5  -5   1    1.70    1.30
  -5  -5  -1    2.40    1.30
  -5  -5  -1    2.80    1.30
   5  -5   1    2.20    2.00
   5  -5   1    4.80    1.70
  -5  -5  -1    5.90    1.70
  -5   5  -1    0.10    1.90
   5   5   1    5.30    1.90
   5   5   1    1.90    1.50
   5   5   1    1.90    1.80
  -5   5  -1    3.00    1.30
  -5   5  -1    3.10    1.70
  -6  -5  -1    3.20    1.70
  -6  -5  -1    1.50    1.60
   6  -5   1    0.20    1.60
   6  -5   1    1.50    1.80
   6  -5   1    0.30    2.30
  -6  -5  -1   -0.20    1.80
  -6   5  -1    2.00    1.60
   6   5   1    1.90    1.90
   6   5   1    1.30    2.00
  -6   5  -1    1.60    2.00
   7  -5   1    1.10    2.20
  -7  -5  -1    0.00    2.10
   7  -5   1    3.20    2.00
  -7  -5  -1    6.00    2.60
  -7  -5  -1    4.10    2.20
   7  -5   1    0.50    2.80
  -7   5  -1    3.10    2.10
  -7   5  -1    3.90    2.10
   7   5   1    3.30    2.50
   7   5   1    2.10    2.30
   8  -5   1   -0.70    3.20
  -8  -5  -1   -2.40    2.50
  -8  -5  -1    1.30    2.50
   8  -5   1    0.40    2.50
  -8   5  -1    2.60    2.50
  -8   5  -1   -3.40    2.40
   8   5   1    2.00    2.70
   8   5   1    2.30    3.00
   9  -5   1    2.80    3.50
  -9  -5  -1    2.70    3.00
   9  -5   1    2.90    4.30
  -9  -5  -1    2.00    2.90
  -9   5  -1    0.90    2.70
   9   5   1   -1.10    3.20
   9   5   1    2.20    3.70
  -9   5  -1    4.60    3.20
  10  -5   1    0.60    4.10
 -10  -5  -1   -2.20    3.80
 -10  -5  -1    5.70    3.90
 -10  -5  -1   -5.60    3.70
 -10   5  -1    3.80    3.30
  10   5   1    5.70    3.80
  10   5   1    5.10    4.60
 -10   5  -1    3.80    3.80
  11  -5   1    3.00    5.30
  11  -5   1   12.20    6.70
 -11  -5  -1    5.40    5.00
 -11   5  -1   11.20    5.20
  11   5   1    2.50    5.90
  11   5   1    5.40    4.90
 -11   5  -1   10.40    5.60
 -12  -6   1    9.00    5.30
  12  -6  -1   -0.10    7.10
  12  -6  -1    2.40    6.30
 -12   6   1    8.20    6.20
  11  -6  -1   -1.50    4.90
  11  -6  -1    5.60    6.00
 -11  -6   1    9.60    4.30
 -11   6   1    4.30    4.50
 -11   6   1    4.80    4.20
  11   6  -1   -2.40    3.80
  11   6  -1   10.40    5.60
 -10  -6   1    0.40    3.20
  10  -6  -1    2.20    3.90
  10  -6  -1    2.10    4.20
 -10  -6   1    4.70    3.80
  10   6  -1   -4.00    3.30
 -10   6   1    4.30    3.20
  10   6  -1   -6.20    4.30
 -10   6   1   -3.90    3.60
   9  -6  -1   24.50    3.70
   9  -6  -1   21.50    4.50
  -9  -6   1   21.20    3.30
  -9  -6   1   23.20    2.60
   9   6  -1   25.80    4.40
   9   6  -1   25.10    3.90
  -9   6   1   24.30    3.60
  -9   6   1   20.40    3.50
  -8  -6   1    2.40    2.30
   8  -6  -1   -1.10    2.80
  -8  -6   1   -2.20    2.00
   8  -6  -1   -2.40    2.30
  -8   6   1   -2.90    2.20
   8   6  -1    3.70    3.00
  -8   6   1    3.10    2.50
   8   6  -1    4.40    2.40
  -7  -6   1   -1.40    2.10
  -7  -6   1    0.70    1.70
   7  -6  -1    1.60    2.30
  -7  -6   1   -1.00    1.80
   7   6  -1    4.20    2.10
  -7   6   1    1.00    1.90
  -7   6   1   -0.90    2.20
   7   6  -1   -0.50    2.20
  -6  -6   1   21.20    2.40
  -6  -6   1   19.70    2.30
   6  -6  -1   22.40    3.20
  -6  -6   1   17.50    3.10
   6   6  -1   26.40    3.10
   6   6  -1   22.20    2.80
  -6   6   1   21.90    2.80
  -6   6   1   21.20    2.40
  -5  -6   1   40.60    3.10
  -5  -6   1   49.99    2.20
   5  -6  -1   42.70    3.20
   5  -6  -1   45.40    3.20
  -5  -6   1   47.10    3.50
   5   6  -1   42.90    3.30
  -5   6   1   38.10    2.80
  -5   6   1   40.30    3.40
   5   6  -1   42.00    3.60
  -4  -6   1    0.10    1.50
  -4  -6   1    3.10    1.60
   4  -6  -1    1.20    1.30
   4  -6  -1    0.60    1.30
  -4   6   1    0.20    1.30
  -4   6   1   -1.00    1.10
   4   6  -1    1.00    1.30
  -4   6   1    1.70    1.50
   4   6  -1    0.80    1.60
   3  -6  -1   84.39    3.80
  -3  -6   1   92.89    3.80
  -3  -6   1   83.79    4.00
   3  -6  -1   82.49    3.50
  -3   6   1   80.09    3.30
   3   6  -1   80.19    3.10
   3   6  -1   84.89    4.30
   3   6  -1   87.39    4.00
  -3   6   1   86.49    3.40
  -3   6   1   86.39    3.50
  -2  -6   1   22.10    2.20
   2  -6  -1   13.50    1.60
   2  -6  -1   17.10    2.00
  -2  -6   1   19.40    2.00
   2   6  -1   17.20    2.20
  -2   6   1   16.40    1.90
   2   6  -1   18.70    2.20
   2   6  -1   18.90    2.20
   2   6  -1   17.80    1.40
  -1  -6   1  169.28    5.30
  -1  -6   1  169.68    5.60
   1  -6  -1  167.28    5.70
   1   6  -1  166.28    5.90
  -1   6   1  164.98    5.40
  -1   6   1  162.28    6.00
   1   6  -1  161.08    5.50
   1   6  -1  169.68    5.20
   0  -6  -1   54.59    2.90
   0  -6   1   51.69    3.20
   0  -6   1   54.79    3.00
   0   6   1   54.89    2.90
   0   6  -1   59.39    3.30
   0   6   1   55.79    2.70
   0   6  -1   55.29    3.10
   0   6   1   52.19    2.80
   0   6  -1   53.59    2.30
  -1  -6  -1   25.00    2.10
   1  -6   1   24.90    2.20
   1  -6   1   26.20    2.60
   1   6   1   23.40    2.50
  -1   6  -1   24.80    2.70
   1   6   1   25.50    2.40
   1   6   1   28.00    2.20
  -1   6  -1   26.80    1.40
   2  -6   1  671.43   17.90
   2  -6   1  664.03   17.90
  -2  -6  -1  669.93   17.80
   2   6   1  644.54   17.80
  -2   6  -1  676.03   18.00
   2   6   1  661.43   18.00
   2   6   1  649.64   16.70
   3  -6   1   73.79    4.00
  -3  -6  -1   86.29    4.20
  -3  -6  -1   75.29    3.60
   3  -6   1   76.69    3.70
  -3   6  -1   77.89    4.20
   3   6   1   75.79    3.00
   3   6   1   67.49    3.90
   3   6   1   78.09    4.10
   4  -6   1   -0.40    1.40
  -4  -6  -1   -0.30    1.50
   4  -6   1    0.50    1.70
  -4  -6  -1   -2.70    1.60
   4   6   1    2.50    1.70
   4   6   1    1.50    1.40
   4   6   1   -1.30    2.00
  -4   6  -1   -0.20    0.80
  -4   6  -1   -1.50    1.80
  -5  -6  -1   23.80    3.20
   5  -6   1   24.80    3.10
  -5  -6  -1   25.00    2.50
  -5  -6  -1   27.20    1.80
   5  -6   1   24.70    3.10
  -5  -6  -1   26.40    1.90
   5   6   1   24.10    2.80
   5   6   1   21.80    2.60
  -5   6  -1   26.90    3.10
  -5   6  -1   22.30    2.60
   5   6   1   20.90    2.50
  -5   6  -1   22.00    2.10
  -6  -6  -1   17.50    2.00
   6  -6   1   17.50    2.10
   6  -6   1   21.40    3.20
  -6  -6  -1   13.50    2.30
   6  -6   1   18.60    2.60
  -6  -6  -1   21.30    2.50
   6   6   1   21.70    2.90
   6   6   1   19.00    2.90
  -6   6  -1   21.60    2.90
  -6   6  -1   17.90    2.10
   7  -6   1    6.10    2.40
   7  -6   1    7.10    2.30
   7  -6   1   15.20    3.30
  -7  -6  -1    7.00    2.10
  -7  -6  -1    5.50    2.10
  -7   6  -1    5.20    2.10
  -7   6  -1    9.30    2.70
   7   6   1    6.50    3.00
   7   6   1   15.30    3.10
  -8  -6  -1    0.00    2.50
   8  -6   1    3.90    3.70
   8  -6   1    0.50    2.50
  -8  -6  -1    2.70    2.40
  -8   6  -1   -1.50    2.50
   8   6   1    0.50    3.20
   8   6   1    2.00    2.90
  -8   6  -1    4.30    3.00
  -9  -6  -1    0.30    2.90
   9  -6   1   -0.80    4.00
  -9  -6  -1    2.00    4.20
   9  -6   1    3.40    3.20
  -9  -6  -1    4.00    3.30
   9   6   1    4.60    3.50
  -9   6  -1   -3.40    3.10
   9   6   1    1.60    4.10
  -9   6  -1    4.60    3.30
 -10  -6  -1   21.10    4.40
 -10  -6  -1   16.50    4.10
  10  -6   1   24.40    4.60
  10   6   1   24.10    4.50
 -10   6  -1   18.30    5.20
  10   6   1   24.90    5.80
 -10   6  -1   15.10    3.90
 -11  -6  -1    0.90    4.80
  11  -6   1   -4.10    6.90
 -11  -6  -1    3.10    5.10
  11  -6   1    1.90    5.20
  11   6   1    2.70    6.50
 -11   6  -1   -1.20    5.00
 -11  -7   1    8.10    4.20
  11  -7  -1    9.90    6.60
  11   7  -1   -6.70    4.70
 -11   7   1    8.50    4.90
  11   7  -1   -0.30    6.40
 -11   7   1    2.70    4.50
  10  -7  -1    5.70    4.60
 -10  -7   1   -0.50    3.60
 -10  -7   1    5.20    3.30
 -10   7   1   11.40    4.20
  10   7  -1   -1.60    4.90
  10   7  -1    0.00    3.60
 -10   7   1    2.90    4.20
  -9  -7   1    3.20    3.40
  -9  -7   1   -0.60    2.50
  -9  -7   1    3.50    2.60
   9  -7  -1    1.30    4.50
  -9   7   1    7.40    3.50
  -9   7   1    5.00    3.10
   9   7  -1   -4.70    3.80
   9   7  -1    7.70    3.50
  -8  -7   1    6.30    2.50
   8  -7  -1   11.80    3.30
  -8  -7   1   10.50    2.30
   8   7  -1    6.70    3.20
  -8   7   1    5.00    2.90
   8   7  -1   12.20    3.00
  -8   7   1    7.10    2.60
  -7  -7   1   50.69    4.60
   7  -7  -1   35.80    4.30
  -7  -7   1   39.50    3.00
  -7  -7   1   37.80    2.80
  -7  -7   1   40.50    3.80
   7   7  -1   37.90    3.80
  -7   7   1   32.30    3.50
   7   7  -1   36.90    4.40
  -7   7   1   38.10    4.00
  -6  -7   1   23.00    3.20
  -6  -7   1   22.90    2.70
   6  -7  -1   22.40    2.90
   6   7  -1   25.70    2.90
  -6   7   1   22.10    2.40
   6   7  -1   20.20    3.20
  -6   7   1   25.90    3.10
  -5  -7   1    9.50    2.50
   5  -7  -1    7.00    2.00
   5  -7  -1   11.00    2.30
  -5  -7   1    7.90    2.10
  -5   7   1    5.60    2.00
   5   7  -1    7.60    2.40
  -5   7   1    8.70    1.80
  -5   7   1    9.10    2.20
   5   7  -1    7.50    2.00
  -4  -7   1    3.80    2.10
   4  -7  -1    2.60    1.70
   4  -7  -1    1.80    1.60
  -4  -7   1    4.00    1.70
  -4   7   1    4.70    1.80
   4   7  -1    1.90    1.50
   4   7  -1    1.50    1.90
  -4   7   1    4.40    1.50
  -4   7   1    5.70    1.70
   4   7  -1    3.50    2.20
   3  -7  -1   70.79    3.70
   3  -7  -1   72.89    3.50
  -3  -7   1   71.69    4.00
  -3  -7   1   75.59    3.70
   3   7  -1   77.39    3.10
  -3   7   1   75.49    3.30
  -3   7   1   81.99    3.60
   3   7  -1   79.29    4.20
   3   7  -1   79.39    4.10
   2  -7  -1  146.69    5.10
   2  -7  -1  150.78    5.50
  -2  -7   1  143.59    5.40
  -2  -7   1  148.29    5.40
   2   7  -1  142.19    4.30
   2   7  -1  154.68    5.30
  -2   7   1  152.08    5.10
   2   7  -1  141.29    5.80
   1  -7  -1    9.40    1.70
  -1  -7   1   11.00    1.60
   1   7  -1   10.20    2.00
   1   7  -1   11.40    1.60
  -1   7   1    9.80    1.70
  -1   7   1   12.90    1.70
   0  -7   1   54.19    3.00
   0  -7  -1   49.99    3.00
   0  -7   1   46.80    3.40
   0   7  -1   50.99    3.40
   0   7   1   50.99    3.00
   0   7   1   49.70    3.00
   0   7  -1   51.79    2.50
   1  -7   1   67.99    3.90
   1  -7   1   61.39    3.20
  -1  -7  -1   65.09    3.40
   1   7   1   64.39    3.50
  -1   7  -1   65.29    2.40
   1   7   1   62.89    3.50
  -1   7  -1   69.89    3.80
  -2  -7  -1  620.24   17.10
   2  -7   1  617.64   17.20
   2  -7   1  634.24   17.20
  -2   7  -1  638.74   17.30
   2   7   1  610.84   17.10
   2   7   1  605.64   15.60
   3  -7   1   72.29    3.80
   3  -7   1   86.79    4.40
  -3  -7  -1   76.59    4.00
  -3   7  -1   81.09    4.40
   3   7   1   76.59    3.20
   3   7   1   79.39    4.40
  -4  -7  -1    2.20    1.80
   4  -7   1   -0.30    1.60
  -4  -7  -1    2.90    2.00
   4  -7   1    2.80    1.90
   4   7   1    2.30    1.50
   4   7   1    4.80    2.10
  -4   7  -1    1.20    2.10
   5  -7   1   15.10    2.60
  -5  -7  -1   13.50    2.60
  -5  -7  -1   14.30    2.30
   5  -7   1   15.40    2.80
  -5   7  -1   14.40    2.90
   5   7   1   21.00    2.90
   5   7   1   12.30    2.30
  -5   7  -1   15.00    1.50
  -5   7  -1   14.10    2.50
  -6  -7  -1    7.20    2.40
   6  -7   1    6.10    2.70
   6  -7   1    2.00    2.10
  -6   7  -1   -0.50    2.70
  -6   7  -1    4.60    3.00
   6   7   1    3.60    2.50
  -6   7  -1    2.30    1.60
   6   7   1   -1.90    2.20
   7  -7   1    7.80    4.10
  -7  -7  -1    8.70    1.90
  -7  -7  -1    9.30    1.80
   7  -7   1    6.10    2.70
   7   7   1   10.50    2.90
   7   7   1    6.90    3.10
  -7   7  -1    6.60    2.10
  -7   7  -1    8.70    3.10
  -8  -7  -1    1.80    2.50
   8  -7   1    0.30    3.90
  -8  -7  -1    6.70    2.40
  -8   7  -1    8.00    3.50
   8   7   1    3.90    3.60
   8   7   1    4.50    3.10
  -8   7  -1    8.50    2.70
  -9  -7  -1   -0.30    2.80
  -9  -7  -1    2.20    3.00
  -9  -7  -1    9.20    3.80
   9  -7   1    5.20    3.50
   9  -7   1    1.60    4.70
  -9   7  -1    4.20    3.10
   9   7   1    9.10    3.60
   9   7   1    2.60    4.30
  -9   7  -1    0.00    3.80
 -10  -7  -1   -2.30    3.70
  10  -7   1    3.20    5.80
 -10  -7  -1   -2.10    3.40
  10  -7   1    1.70    4.20
 -10   7  -1    1.10    4.40
 -10   7  -1    5.50    4.00
  10   7   1   -0.60    5.50
  10   7   1    1.30    4.40
  11  -7   1    3.40    7.40
 -11  -7  -1    6.10    4.70
 -11  -7  -1   -1.80    4.80
 -11   7  -1   15.70    7.00
 -11  -8   1   -0.20    4.20
 -11  -8   1   -0.50    4.90
  11  -8  -1   -1.60    7.10
  11   8  -1   -3.70    6.70
 -11   8   1    5.20    4.90
 -10  -8   1    4.00    4.70
  10  -8  -1    7.90    5.00
 -10  -8   1    3.80    3.10
 -10  -8   1    0.30    3.10
 -10   8   1   11.00    4.00
  10   8  -1    7.30    4.50
  10   8  -1    7.30    5.50
 -10   8   1    9.50    4.50
  -9  -8   1    8.20    2.40
  -9  -8   1    5.50    2.40
  -9  -8   1   11.40    3.90
  -9  -8   1    9.50    3.10
   9   8  -1   -2.10    3.50
  -9   8   1    8.30    4.40
   9   8  -1    1.90    4.60
  -9   8   1    6.50    3.00
   8  -8  -1    6.30    3.40
  -8  -8   1    1.00    2.70
  -8  -8   1    7.60    4.50
  -8  -8   1    3.60    1.70
   8   8  -1   13.90    3.90
  -8   8   1    0.50    3.30
  -8   8   1    1.50    2.50
   8   8  -1    3.80    3.40
  -7  -8   1    1.30    3.10
  -7  -8   1    0.40    2.60
   7  -8  -1   -4.30    2.50
  -7   8   1   -0.60    2.70
   7   8  -1    1.00    2.90
   7   8  -1   -1.40    2.60
  -7   8   1   -1.10    2.20
  -6  -8   1   -2.40    2.20
   6  -8  -1    1.20    2.30
  -6  -8   1    0.40    2.90
  -6   8   1    3.00    1.80
   6   8  -1    1.20    2.50
  -6   8   1    1.20    2.40
   6   8  -1   -3.10    2.70
   5  -8  -1    1.90    1.90
  -5  -8   1    3.50    2.40
   5  -8  -1    2.80    1.90
  -5  -8   1    0.70    2.10
   5   8  -1   -2.50    2.40
   5   8  -1    1.00    2.60
  -5   8   1    1.80    2.10
   5   8  -1   -0.20    1.90
  -5   8   1    0.10    2.00
  -5   8   1    1.30    1.60
  -4  -8   1    3.80    2.30
   4  -8  -1    5.30    1.90
  -4  -8   1    2.50    2.10
   4  -8  -1    1.30    1.80
   4   8  -1    3.00    2.00
   4   8  -1    3.40    1.70
  -4   8   1    2.30    1.70
   4   8  -1    0.80    2.10
  -4   8   1    3.90    1.80
  -4   8   1    3.10    1.60
   3  -8  -1  109.59    4.70
  -3  -8   1  109.79    4.90
   3  -8  -1  109.09    4.90
  -3  -8   1  108.39    5.00
   3   8  -1  111.09    5.40
  -3   8   1  103.49    4.10
   3   8  -1  100.29    3.70
   3   8  -1  106.29    5.00
  -3   8   1  107.79    4.50
  -2  -8   1   -1.00    1.30
  -2  -8   1    1.30    1.70
   2  -8  -1   -0.60    1.40
   2  -8  -1    0.30    1.50
   2   8  -1    2.10    1.50
   2   8  -1    0.00    1.00
   2   8  -1   -1.40    1.80
  -2   8   1    1.90    1.40
  -1  -8   1   -0.20    1.20
   1  -8  -1    3.90    1.40
   1   8  -1    0.50    1.30
  -1   8   1    1.60    1.40
   1   8  -1    0.60    0.80
  -1   8   1   -1.40    1.50
   1   8  -1    1.60    2.00
   0  -8  -1    7.40    1.70
   0  -8   1    4.80    1.70
   0  -8   1    6.50    2.10
   0   8   1    7.20    1.80
   0   8   1    6.30    1.80
   0   8  -1    7.30    1.50
   0   8  -1    3.90    1.90
  -1  -8  -1    8.60    1.80
   1  -8   1   13.50    2.00
   1  -8   1   14.90    2.40
   1   8   1   11.30    2.20
   1   8   1   10.80    1.90
  -1   8  -1   10.10    2.10
  -1   8  -1   10.60    1.30
   2  -8   1    0.80    1.90
  -2  -8  -1   -2.00    1.50
   2  -8   1   -2.00    1.30
   2   8   1   -1.60    1.80
  -2   8  -1    0.70    1.70
   2   8   1   -2.40    1.80
   3  -8   1   30.80    3.50
   3  -8   1   31.60    3.10
  -3  -8  -1   29.40    3.20
  -3   8  -1   36.80    3.80
   3   8   1   30.80    3.70
   3   8   1   28.60    2.40
   4  -8   1    9.40    2.60
   4  -8   1   10.10    2.50
  -4  -8  -1   11.90    2.50
  -4   8  -1   12.20    2.90
   4   8   1   11.00    2.60
   4   8   1   13.50    2.00
   5  -8   1   -2.30    2.00
  -5  -8  -1   -2.10    2.40
   5  -8   1    3.30    2.60
  -5  -8  -1   -0.60    2.00
   5   8   1   -0.50    2.20
  -5   8  -1   -0.90    2.50
   5   8   1    0.20    2.10
  -5   8  -1   -5.30    1.90
  -6  -8  -1    9.40    2.60
  -6  -8  -1    8.80    2.90
   6  -8   1   12.40    3.10
   6   8   1    5.70    2.80
  -6   8  -1   11.50    2.90
  -6   8  -1    5.00    3.40
   6   8   1    7.70    2.80
  -6   8  -1    7.20    1.50
   7  -8   1    5.00    3.40
  -7   8  -1    6.70    3.20
   7   8   1    9.70    3.50
   7   8   1    4.50    3.60
  -7   8  -1    4.90    1.90
   8  -8   1    5.80    4.10
  -8  -8  -1    0.30    3.30
   8   8   1    3.80    4.00
   8   8   1    0.00    3.30
  -8   8  -1    7.40    2.50
  -8   8  -1    5.80    3.90
   9  -8   1    7.60    5.30
  -9  -8  -1    4.00    4.00
  -9  -8  -1    7.00    2.40
  -9  -8  -1    6.20    2.50
   9   8   1    8.10    4.00
  -9   8  -1    5.70    3.10
  -9   8  -1    4.80    4.50
   9   8   1    9.90    5.00
 -10  -8  -1   -3.50    3.20
 -10  -8  -1    4.30    3.50
  10  -8   1    4.30    6.30
  10   8   1    0.80    5.70
 -10   8  -1    2.90    3.80
 -10   8  -1   -2.30    5.10
  10   8   1   -9.70    5.80
  10  -9  -1   -2.40    5.20
 -10   9   1    1.70    5.20
  10   9  -1    1.10    6.10
 -10   9   1   -1.90    3.80
  10   9  -1    4.80    5.40
  -9  -9   1   10.50    4.60
  -9  -9   1    2.60    3.40
   9  -9  -1    0.20    4.80
  -9   9   1    8.60    4.40
   9   9  -1   -2.70    4.30
   9   9  -1   -2.30    5.10
  -9   9   1    2.60    3.10
  -8  -9   1   19.50    4.30
   8  -9  -1   16.10    3.90
  -8  -9   1   26.20    5.10
   8   9  -1   30.20    4.50
   8   9  -1   13.80    4.50
  -8   9   1   22.00    3.00
  -8   9   1   10.30    4.00
   7  -9  -1    1.70    2.80
  -7   9   1    0.40    2.10
   7   9  -1    0.40    3.10
  -7   9   1    0.90    3.10
   7   9  -1    1.90    3.60
   6  -9  -1    7.40    2.80
  -6  -9   1    9.40    3.40
  -6   9   1    4.20    2.90
   6   9  -1    5.40    3.30
   6   9  -1    4.20    3.50
  -6   9   1    6.90    2.00
   6   9  -1    4.60    2.70
   5  -9  -1    0.90    2.40
  -5  -9   1    0.40    2.50
   5  -9  -1    1.40    2.20
   5   9  -1    2.90    2.90
  -5   9   1    1.70    2.30
   5   9  -1    1.00    2.10
  -5   9   1    2.60    1.60
  -5   9   1    1.60    2.20
   5   9  -1    4.20    2.70
  -4  -9   1   10.10    2.80
   4  -9  -1    5.40    2.50
   4  -9  -1    8.10    2.10
  -4   9   1    8.30    2.40
  -4   9   1    4.00    1.60
   4   9  -1    6.40    1.80
  -4   9   1    4.90    2.00
   4   9  -1    5.30    2.60
   4   9  -1    5.40    2.40
  -3  -9   1    8.00    2.40
   3  -9  -1    0.80    2.40
   3  -9  -1    1.70    1.90
   3   9  -1    1.00    1.40
   3   9  -1    3.30    2.30
  -3   9   1    1.10    1.50
  -3   9   1    1.30    1.90
   3   9  -1    0.80    2.40
  -2  -9   1   11.10    3.00
   2  -9  -1   16.40    2.90
   2   9  -1   11.70    1.40
  -2   9   1   10.30    2.10
   2   9  -1   11.80    2.70
   2   9  -1   14.10    2.20
  -2   9   1   12.60    2.10
  -1  -9   1    1.00    2.60
   1  -9  -1    6.20    2.30
   1   9  -1    3.60    1.00
  -1   9   1    2.10    1.90
  -1   9   1   -0.50    1.70
   1   9  -1    0.60    1.60
   1   9  -1    2.80    2.10
   0  -9   1    1.20    1.90
   0  -9  -1    0.50    2.30
   0  -9   1    1.40    2.20
   0   9   1    2.40    1.90
   0   9  -1    1.30    2.10
   0   9   1    5.10    2.00
   0   9  -1    4.90    1.60
   1  -9   1   11.00    2.70
   1  -9   1   11.60    2.70
   1   9   1   11.10    2.40
  -1   9  -1   11.20    1.50
  -1   9  -1    6.00    2.20
   1   9   1   10.00    2.30
   2  -9   1    1.70    2.20
   2  -9   1    3.60    2.40
   2   9   1    1.20    2.10
  -2   9  -1    1.40    3.00
   2   9   1    0.60    2.20
   3  -9   1   -2.50    2.20
   3  -9   1    2.40    2.10
  -3   9  -1    1.70    2.20
   3   9   1    2.10    2.50
   3   9   1    0.40    2.60
   3   9   1    1.60    1.50
   4  -9   1    0.50    2.50
   4  -9   1   -2.10    2.10
   4   9   1   -6.30    2.30
   4   9   1   -1.00    1.80
  -4   9  -1   -1.80    2.60
  -5  -9  -1    5.40    2.90
   5  -9   1    9.20    3.00
   5  -9   1   10.90    3.00
   5   9   1    7.60    2.50
   5   9   1   10.90    3.00
  -5   9  -1   10.10    2.80
  -5   9  -1    6.70    3.20
  -6  -9  -1   10.50    3.00
   6  -9   1   10.80    3.60
   6  -9   1   11.10    3.00
   6   9   1   14.60    3.70
  -6   9  -1    8.10    3.10
   6   9   1    6.90    3.10
  -6   9  -1   11.00    3.70
   7  -9   1    0.20    2.60
  -7  -9  -1   -0.70    3.90
   7  -9   1   -4.50    3.70
   7   9   1    0.10    3.70
  -7   9  -1    4.10    3.70
  -8  -9  -1    1.10    4.20
   8  -9   1    4.50    4.40
  -8   9  -1   -7.80    4.10
   8   9   1    3.60    4.60
   8   9   1   -2.40    4.20
  -8   9  -1    3.00    2.20
   9   9   1   -5.40    5.30
   9   9   1    0.40    4.60
  -9   9  -1   -1.40    2.80
  -9   9  -1    3.40    5.20
  10  -9   1   -4.50    6.80
  10   9   1   -3.30    6.70
  10 -10  -1    1.90    5.80
 -10  10   1    1.80    5.90
  10  10  -1    0.20    6.60
  -9 -10   1   15.50    5.50
   9 -10  -1    4.50    4.90
  -9 -10   1    5.20    3.40
   9  10  -1   -1.80    5.60
   9  10  -1   -2.10    5.50
  -9  10   1    5.10    3.20
  -9  10   1    4.60    4.70
   9  10  -1    0.50    5.20
   8 -10  -1    2.30    4.00
  -8 -10   1    2.50    4.70
  -8 -10   1    4.10    3.30
   8  10  -1    9.40    4.40
  -8  10   1   -0.40    3.90
   8  10  -1    3.40    4.70
  -8  10   1    5.50    2.70
   8  10  -1    8.50    4.30
  -7 -10   1    3.70    2.90
   7 -10  -1    8.60    3.40
  -7 -10   1    0.20    4.50
   7  10  -1    3.60    4.00
   7  10  -1   -3.10    3.30
  -7  10   1    5.70    3.90
  -7  10   1    7.30    2.40
   7  10  -1   -1.40    4.00
  -6 -10   1    0.60    3.40
  -6 -10   1    0.60    2.60
   6 -10  -1   -0.90    2.70
  -6  10   1   -0.20    3.00
  -6  10   1    0.60    2.00
   6  10  -1   -3.00    3.50
   6  10  -1    3.80    3.60
   6  10  -1    1.80    3.00
   5 -10  -1   12.20    2.80
  -5 -10   1    8.30    3.00
   5 -10  -1    8.20    3.10
  -5 -10   1    4.90    3.60
  -5  10   1   11.70    3.00
   5  10  -1    8.10    2.80
   5  10  -1   10.90    3.80
  -5  10   1    7.10    1.90
   5  10  -1    8.70    2.60
  -5  10   1   10.40    2.70
  -4 -10   1    9.40    3.60
   4 -10  -1    3.80    2.50
  -4 -10   1   -2.20    2.20
   4 -10  -1    2.10    2.60
  -4  10   1    4.20    2.20
  -4  10   1    5.60    2.50
   4  10  -1    5.20    2.00
   4  10  -1    2.80    3.00
   4  10  -1    1.20    2.80
  -4  10   1    3.90    1.90
  -3 -10   1    1.10    2.10
   3 -10  -1   -0.90    2.20
   3 -10  -1   -0.10    2.50
   3  10  -1    2.50    2.70
   3  10  -1   -2.50    1.40
  -3  10   1    0.80    1.80
  -3  10   1   -2.40    2.30
   3  10  -1    0.40    2.60
  -3  10   1   -0.80    1.60
  -2 -10   1   13.10    2.70
   2 -10  -1   10.50    2.60
   2  10  -1   13.40    3.00
   2  10  -1   10.20    1.50
  -2  10   1   14.80    2.30
   2  10  -1   17.00    2.70
  -2  10   1   16.70    2.70
  -1 -10   1   11.70    2.60
   1 -10  -1   10.30    2.40
  -1  10   1   10.10    2.50
   1  10  -1    8.20    2.70
   1  10  -1    5.90    1.30
   1  10  -1   10.50    2.30
  -1  10   1    9.00    2.30
   0 -10  -1    8.60    2.40
   0 -10   1    2.90    2.30
   0  10   1    3.80    2.10
   0  10   1    4.00    2.10
   0  10  -1    4.50    2.50
   0  10  -1    7.20    1.70
   1 -10   1    0.30    2.50
   1 -10   1    1.10    2.30
  -1 -10  -1    4.00    2.30
   1  10   1    2.70    2.30
  -1  10  -1    2.60    1.50
  -1  10  -1    1.20    2.40
   1  10   1   -0.20    2.50
  -2 -10  -1   10.70    2.70
   2 -10   1    7.50    2.80
   2 -10   1    3.10    2.60
  -2  10  -1   10.30    2.90
   2  10   1    4.00    2.50
   2  10   1    6.70    2.60
  -3 -10  -1   17.50    3.10
   3 -10   1    8.70    3.00
   3 -10   1   17.60    3.30
   3  10   1   12.00    1.80
  -3  10  -1   12.00    3.20
   3  10   1   12.30    3.10
   3  10   1   12.50    3.20
   4 -10   1    8.80    3.20
   4 -10   1   14.70    3.20
  -4 -10  -1   12.10    3.10
   4  10   1   12.30    3.80
   4  10   1   12.70    2.30
  -4  10  -1   18.00    3.80
   4  10   1    9.50    3.40
   5 -10   1    0.40    2.80
  -5 -10  -1    0.20    2.60
   5 -10   1   -0.60    3.10
   5  10   1    0.00    3.30
  -5  10  -1    3.00    2.90
  -5  10  -1    0.80    3.30
   5  10   1   -0.20    2.40
   6 -10   1    4.80    3.70
   6 -10   1    1.60    2.80
  -6 -10  -1   -2.20    2.70
  -6  10  -1    1.80    3.80
   6  10   1    1.30    3.20
   6  10   1    0.50    3.50
  -6  10  -1   -0.10    3.30
   7 -10   1    2.70    3.00
   7 -10   1    2.10    4.00
   7  10   1    3.70    4.20
   7  10   1    3.40    5.00
  -7  10  -1   -0.10    3.90
   8 -10   1   12.50    5.50
   8  10   1    0.60    4.90
  -8  10  -1   -4.80    4.80
   8  10   1   -4.10    4.40
   9  10   1   -1.40    6.20
  -9  10  -1    2.30    6.60
   9  10   1    0.30    9.80
  -9 -11   1   -4.40    3.70
   9 -11  -1    0.90    5.30
   9  11  -1  -17.10    6.10
  -9  11   1    7.00    5.40
   9  11  -1    4.90    6.70
  -8 -11   1    7.80    3.60
   8 -11  -1    5.10    4.40
  -8 -11   1   -2.40    5.60
  -8  11   1    1.10    2.60
   8  11  -1   -5.60    5.20
  -8  11   1   -1.50    4.60
   8  11  -1    7.60    4.60
   8  11  -1    5.10    5.70
  -7 -11   1    7.40    5.00
   7 -11  -1    1.90    3.80
  -7 -11   1    8.80    3.60
   7  11  -1   15.90    5.30
  -7  11   1    9.20    2.40
   7  11  -1    9.30    3.90
  -7  11   1    5.60    4.10
   7  11  -1    5.20    4.40
   6 -11  -1   -1.20    3.20
  -6 -11   1    4.10    3.10
   6  11  -1    6.60    4.20
   6  11  -1    1.50    3.30
  -6  11   1    6.40    3.80
  -6  11   1   -0.60    2.00
  -6  11   1   -8.10    3.20
   6  11  -1   -4.30    3.70
  -5 -11   1    0.30    2.80
   5 -11  -1    3.80    2.90
   5 -11  -1   -1.70    2.80
  -5 -11   1   -5.10    3.60
   5  11  -1   -2.50    3.70
  -5  11   1    1.50    1.90
  -5  11   1    1.30    2.70
   5  11  -1   -2.60    2.60
   5  11  -1    7.00    4.10
  -5  11   1    1.10    3.00
   4 -11  -1    2.80    2.60
   4 -11  -1    1.50    2.60
  -4 -11   1    1.70    2.80
   4  11  -1   -5.50    3.50
  -4  11   1    1.70    1.90
  -4  11   1   -2.60    2.30
   4  11  -1    0.20    3.40
  -4  11   1   -0.80    1.90
   4  11  -1   -3.80    2.00
  -4  11   1    1.70    2.80
  -3 -11   1   -2.20    2.60
   3 -11  -1   -2.90    2.60
   3  11  -1   -5.30    3.00
  -3  11   1   -1.00    2.10
  -3  11   1   -1.40    2.00
   3  11  -1    3.20    3.00
  -3  11   1   -0.60    2.70
   3  11  -1   -1.00    1.80
  -2 -11   1   17.30    3.20
   2 -11  -1   12.30    3.20
  -2  11   1   14.30    2.60
   2  11  -1   13.60    3.00
   2  11  -1   14.50    1.80
   2  11  -1   18.90    6.60
  -2  11   1   14.30    3.10
   1 -11  -1   27.60    3.70
  -1 -11   1   24.80    3.50
   1  11  -1   19.70    2.40
  -1  11   1   28.40    3.70
   1  11  -1   26.60    3.90
   1  11  -1   23.20    3.10
  -1  11   1   23.10    3.20
   0 -11   1   22.70    3.30
   0 -11  -1   20.50    3.40
   0  11   1   20.30    3.10
   0  11   1   18.00    3.30
   0  11  -1   19.80    2.60
   0  11  -1   24.40    3.50
   1 -11   1   10.50    3.40
  -1 -11  -1   11.60    3.10
   1 -11   1    3.60    2.50
   1  11   1   11.50    3.10
  -1  11  -1    8.10    1.80
   1  11   1    9.00    2.80
  -1  11  -1    7.80    3.20
  -2 -11  -1    9.90    3.00
   2 -11   1    4.50    3.00
   2 -11   1    4.50    3.20
   2  11   1    5.20    3.20
   2  11   1    7.80    3.20
  -2  11  -1    6.80    3.30
  -3 -11  -1    8.80    3.00
   3 -11   1   15.80    3.60
   3 -11   1    5.70    3.20
   3  11   1   15.20    4.00
  -3  11  -1    9.20    3.50
   3  11   1    7.30    4.10
   3  11   1   10.10    1.90
  -4 -11  -1    2.60    2.70
   4 -11   1    5.00    3.00
   4 -11   1    9.90    3.40
   4  11   1   -3.00    2.10
   4  11   1    0.60    3.10
  -4  11  -1    3.20    3.60
   4  11   1   -3.50    3.10
  -5 -11  -1    4.60    2.90
   5 -11   1   -2.40    3.80
   5 -11   1   -2.40    2.80
  -5  11  -1    3.20    3.20
   5  11   1    2.30    4.10
  -5  11  -1    2.30    3.70
   5  11   1   -2.00    2.80
   5  11   1   -6.90    4.00
   6 -11   1   -0.10    3.20
  -6 -11  -1    1.30    3.00
   6 -11   1    2.40    4.10
   6  11   1    3.80    4.30
  -6  11  -1   -6.40    3.50
   6  11   1    3.30    3.50
  -6  11  -1    4.40    4.50
   6  11   1    3.10    4.70
   7 -11   1   -0.50    3.40
   7 -11   1   -2.40    4.70
   7  11   1    3.70    5.50
  -7  11  -1    2.20    4.70
   7  11   1    3.40    4.20
  -7  11  -1   -4.20    4.60
   8 -11   1    2.00    5.80
  -8  11  -1  -10.60    5.40
   8  11   1    0.80    6.70
   8  11   1    4.50    5.30
   8 -12  -1   -8.20    5.90
  -8 -12   1   -7.10    7.50
  -8 -12   1   -5.90    3.90
   8  12  -1   -3.40    6.40
  -8  12   1   -4.40    5.40
   8  12  -1    9.00    6.10
   8  12  -1    7.00    5.40
  -7 -12   1   -5.10    5.90
  -7 -12   1    1.00    3.50
   7 -12  -1    9.60    4.30
   7  12  -1    4.20    5.80
   7  12  -1   10.10    5.90
  -7  12   1   -1.90    4.40
   6 -12  -1    8.20    4.00
  -6 -12   1    2.80    3.40
   6  12  -1   -2.10    4.90
  -6  12   1    0.30    3.90
   6  12  -1    2.80    3.70
  -6  12   1   -5.30    3.70
  -6  12   1    1.70    1.90
   6  12  -1    5.00    5.20
   5 -12  -1    4.20    3.20
  -5 -12   1    1.90    3.20
   5 -12  -1   -0.20    3.20
   5  12  -1    2.60    4.40
   5  12  -1   -3.80    3.00
  -5  12   1   -0.30    2.00
   5  12  -1    2.50    4.60
  -5  12   1   -2.80    2.00
  -5  12   1   -3.10    3.20
  -5  12   1    0.80    3.60
  -4 -12   1   -0.70    3.00
   4 -12  -1    5.60    3.40
   4 -12  -1    2.60    3.20
   4  12  -1   -8.80    3.90
  -4  12   1   -0.60    3.10
  -4  12   1   -0.40    2.80
   4  12  -1    4.30    2.50
   4  12  -1    3.90    4.20
  -4  12   1    0.10    2.10
  -4  12   1    1.10    2.70
   3 -12  -1   -0.70    3.00
  -3 -12   1    4.50    3.00
   3  12  -1    1.80    2.00
  -3  12   1   -2.00    3.00
   3  12  -1   -2.30    3.30
  -3  12   1    0.90    2.30
   3  12  -1    5.80    3.80
  -3  12   1    5.00    2.30
  -2 -12   1    7.70    3.10
   2 -12  -1    6.40    3.20
   2  12  -1    8.60    3.10
   2  12  -1    7.90    2.00
   2  12  -1    6.70    3.80
  -2  12   1   12.50    2.10
  -2  12   1   13.20    2.70
  -2  12   1   13.70    3.40
   1 -12  -1   11.60    3.40
  -1 -12   1   14.80    3.50
   1  12  -1   13.00    2.00
  -1  12   1   16.00    3.50
  -1  12   1   15.10    3.10
   1  12  -1   18.10    3.10
   1  12  -1   15.40    4.00
   0 -12  -1   12.40    3.60
   0 -12   1   10.90    3.50
   0  12   1   13.70    3.40
   0  12  -1   15.20    2.70
   0  12  -1   13.80    4.40
   0  12   1   12.00    3.20
   1 -12   1   -0.80    2.50
  -1 -12  -1   -1.40    3.30
  -1  12  -1    4.60    3.30
  -1  12  -1    3.60    2.00
   1  12   1    8.10    3.50
   1  12   1    4.10    3.00
   2 -12   1    1.00    4.40
  -2 -12  -1    0.50    3.20
   2 -12   1   -0.90    2.90
   2  12   1   -3.60    3.30
   2  12   1   -5.70    3.10
  -2  12  -1    1.00    3.60
   3 -12   1    2.60    3.20
   3 -12   1   -0.90    3.80
  -3 -12  -1    1.00    2.80
   3  12   1   -2.80    3.80
   3  12   1    0.20    3.90
   3  12   1    1.40    1.90
  -3  12  -1    3.90    3.70
   4 -12   1   -2.30    3.30
  -4 -12  -1   -2.60    2.60
   4 -12   1    3.60    4.00
   4  12   1    0.40    4.20
  -4  12  -1   -0.80    4.00
   4  12   1   -2.90    3.80
  -4  12  -1    2.50    3.00
   4  12   1    5.30    2.60
   5 -12   1    1.40    3.30
  -5 -12  -1   -1.20    3.10
   5 -12   1    1.60    4.20
  -5  12  -1    2.60    3.60
   5  12   1   -0.60    3.30
   5  12   1    3.70    4.60
   5  12   1    3.00    4.70
  -5  12  -1   -4.20    4.20
   6 -12   1    1.10    4.70
   6 -12   1    6.30    3.80
   6  12   1   10.20    4.10
  -6  12  -1    7.70    4.50
   6  12   1   -0.40    5.70
   6  12   1    8.20    6.60
  -6  12  -1    9.20    5.20
   7 -12   1    0.80    5.40
   7 -12   1    0.40    3.90
   7  12   1   -2.10    4.60
   7  12   1    7.90    6.10
  -7  12  -1    3.40    5.60
   7  12   1  -10.90    6.50
  -7  12  -1    0.40    5.00
   7 -13  -1    6.60    5.20
  -7 -13   1    5.60    4.20
   7  13  -1   -6.20    4.60
   7  13  -1   -0.90    6.60
  -7  13   1   -0.70    5.20
   7  13  -1    6.50    6.70
  -6 -13   1   -4.60    3.70
   6 -13  -1    0.20    4.40
  -6  13   1   -2.90    4.50
  -6  13   1    0.90    4.50
   6  13  -1    8.00    5.80
   6  13  -1    1.30    5.80
   6  13  -1   -5.80    4.10
   5 -13  -1    5.60    4.30
  -5 -13   1    6.80    3.70
   5 -13  -1   -0.20    3.80
   5  13  -1   -5.40    3.40
  -5  13   1    4.00    3.90
   5  13  -1   -3.80    5.40
   5  13  -1   -3.90    4.90
  -5  13   1    2.40    5.00
  -4 -13   1    3.60    3.20
   4 -13  -1    4.90    3.90
  -4  13   1    4.70    2.40
   4  13  -1    6.40    4.30
  -4  13   1    3.00    2.40
   4  13  -1   -3.40    2.80
   4  13  -1    2.00    4.90
  -4  13   1    1.40    3.20
  -4  13   1    3.80    4.00
   3 -13  -1    0.80    3.30
  -3 -13   1   -0.10    2.90
  -3  13   1   -0.90    2.60
   3  13  -1    0.70    4.50
   3  13  -1   -1.80    2.30
  -3  13   1   -0.50    2.60
  -3  13   1   -5.80    3.40
   2 -13  -1   -0.70    2.80
  -2 -13   1   -2.80    2.90
   2  13  -1    0.70    2.10
  -2  13   1   -5.60    3.40
   2  13  -1    6.10    4.50
  -2  13   1    0.60    2.10
  -2  13   1    2.10    2.80
   2  13  -1    0.70    3.40
   1 -13  -1    4.90    3.40
  -1 -13   1    0.30    3.00
   1  13  -1    0.60    3.00
  -1  13   1    3.40    3.10
   1  13  -1    8.70    2.10
   1  13  -1    9.20    4.20
  -1  13   1    8.60    3.80
   0 -13  -1    3.10    3.00
   0 -13   1    0.20    3.10
   0  13  -1   -0.90    3.80
   0  13   1   -1.70    3.60
   0  13  -1    2.10    2.30
   0  13  -1    3.10    2.80
   0  13   1    8.70    3.50
  -1 -13  -1   -2.70    3.00
   1 -13   1   -0.30    2.90
  -1  13  -1   -0.90    2.10
   1  13   1   -4.40    3.60
   1  13   1   -1.90    3.40
  -1  13  -1    4.20    4.50
  -2 -13  -1    4.10    3.00
   2 -13   1   12.20    4.40
   2 -13   1    5.90    3.20
  -2  13  -1    4.30    4.40
   2  13   1   10.70    4.20
   2  13   1    5.50    4.00
  -3 -13  -1    2.90    3.20
   3 -13   1   -0.50    3.30
   3 -13   1    2.80    4.30
   3  13   1   -4.40    4.60
   3  13   1   -2.30    2.10
  -3  13  -1    3.00    4.30
   3  13   1    1.00    4.40
   4 -13   1    2.40    3.10
  -4 -13  -1    1.00    3.30
   4 -13   1   -8.80    4.30
   4  13   1    7.50    5.20
   4  13   1   -3.00    4.90
   4  13   1    2.90    2.70
  -4  13  -1   -2.50    4.80
  -4  13  -1   -4.50    4.80
  -5 -13  -1    4.20    3.50
   5 -13   1    5.60    3.90
   5 -13   1    1.10    5.30
  -5  13  -1   -3.00    6.70
  -5  13  -1   -0.50    4.30
   5  13   1   -0.30    5.40
   5  13   1    1.20    3.60
   5  13   1    7.50    6.20
   6 -13   1   -3.30    3.90
   6 -13   1    6.90    5.70
  -6  13  -1    7.90    5.90
   6  13   1   -0.40    4.40
   6  13   1   11.60    6.30
  -6  13  -1    3.40    5.20
   6  13   1   -1.10    6.50
  -6 -14   1   13.10    4.40
  -6  14   1   -3.70    6.90
   6  14  -1    9.10    6.90
   6  14  -1   -3.30    7.20
  -6  14   1    1.90    5.40
  -5 -14   1   -1.70    3.80
  -5  14   1    0.60    4.50
   5  14  -1    8.00    5.90
   5  14  -1   -1.40    6.20
  -5  14   1    7.10    4.90
   5  14  -1    4.30    5.00
  -4 -14   1    3.60    3.90
   4 -14  -1   -2.50    3.70
  -4  14   1   -2.20    2.40
   4  14  -1    5.10    5.20
   4  14  -1    0.50    3.30
   4  14  -1   16.60    9.00
  -4  14   1   -0.50    2.50
  -4  14   1   -3.50    4.80
  -4  14   1   -4.20    3.70
  -3 -14   1    4.90    3.80
   3 -14  -1    5.30    3.90
  -3  14   1    3.20    2.80
   3  14  -1    0.00    2.60
  -3  14   1    2.00    3.10
   3  14  -1   -0.80    5.30
   3  14  -1    6.20    4.60
  -3  14   1   -3.00    4.50
  -3  14   1    0.40    3.00
  -2 -14   1    2.20    3.30
   2 -14  -1    5.60    3.20
   2  14  -1   -1.40    4.60
   2  14  -1    2.40    2.60
  -2  14   1    0.50    4.40
   2  14  -1   -0.60    4.00
  -2  14   1    0.80    2.90
  -2  14   1   -3.20    3.30
  -1 -14   1    6.60    3.30
   1 -14  -1   -1.50    3.40
  -1  14   1   -2.40    2.00
   1  14  -1    0.80    2.50
  -1  14   1   -2.50    3.40
  -1  14   1  -14.30    6.00
   1  14  -1    1.70    3.60
   1  14  -1    3.10    4.60
   0 -14   1   13.50    4.10
   0 -14  -1    8.50    3.50
   0  14  -1    3.40    3.10
   0  14   1    5.10    4.30
   0  14  -1    3.20    2.60
   0  14  -1    5.70    5.40
   0  14   1    3.00    4.00
  -1 -14  -1    0.60    3.30
   1 -14   1    0.90    3.20
   1  14   1   -0.40    5.10
   1  14   1    3.20    4.80
  -1  14  -1   -4.00    2.30
  -1  14  -1    0.30    4.90
  -2 -14  -1   -1.90    3.30
   2 -14   1    0.00    3.30
   2  14   1   -1.50    4.90
   2  14   1    2.50    4.40
  -2  14  -1    1.80    5.00
   3 -14   1    1.60    5.30
  -3 -14  -1   -3.50    3.70
   3 -14   1    0.20    3.70
   3  14   1   -2.70    5.10
   3  14   1    6.50    5.20
  -3  14  -1    5.40    5.20
  -4 -14  -1   -0.90    3.80
   4 -14   1   10.90    4.30
   4 -14   1    0.90    5.50
  -4  14  -1   -2.30    4.10
   4  14   1    5.70    5.80
  -4  14  -1    0.80    5.90
   4  14   1   -5.10    5.90
   5 -14   1   -1.20    4.40
   5 -14   1   -8.00    5.80
  -5  14  -1   -3.90    5.80
   5  14   1    3.80    6.70
  -5  14  -1   -4.90    4.90
   5  14   1    6.40    6.60
  -4 -15   1   -1.10    3.90
  -4  15   1    3.00    5.90
   4  15  -1    4.20    7.10
   4  15  -1    1.00    6.30
  -4  15   1   13.10    5.50
  -3 -15   1   -3.40    3.60
   3 -15  -1   -1.20    4.10
  -3  15   1    0.60    3.90
   3  15  -1   -3.90    6.40
  -3  15   1   13.30    9.70
   3  15  -1    4.80    5.40
   2 -15  -1    1.20    4.00
  -2 -15   1    0.10    4.00
  -2  15   1   -1.40    3.60
   2  15  -1   -5.80    5.60
  -2  15   1   -1.40    3.10
   2  15  -1    0.50    8.00
  -2  15   1    5.10    5.50
  -1 -15   1    0.10    3.80
   1 -15  -1    2.80    3.80
   1  15  -1   -0.80    6.30
   1  15  -1   -0.50    4.20
  -1  15   1   12.10    5.20
  -1  15   1    7.40    3.30
  -1  15   1    5.30    4.20
   0 -15   1   -0.60    4.00
   0 -15  -1    0.40    3.90
   0  15   1   -1.20    5.40
   0  15  -1   -7.70    5.60
   0  15   1    1.40    4.40
   0  15  -1    1.00    3.60
   1 -15   1    1.10    3.50
  -1 -15  -1    4.10    3.70
   1  15   1   -5.00    5.70
  -1  15  -1    4.70    4.70
  -1  15  -1    1.30    5.90
   1  15   1    1.00    4.90
   2 -15   1    9.80    4.20
  -2 -15  -1    1.60    4.00
   2  15   1    1.90    5.40
   2  15   1    1.20    5.70
  -2  15  -1   -5.30    6.00
  -3 -15  -1   -1.40    3.90
   3 -15   1    7.50    4.60
  -3  15  -1   16.30    6.80
   3  15   1    1.60    6.10
   3  15   1   12.30    6.70
  13   0  -2   13.10    6.80
  13   0  -2    0.90    6.60
 -13   0   2   12.70    5.80
  12   0  -2    7.90    4.60
 -12   0   2    5.10    4.40
 -12   0   2    6.40    5.50
  12   0  -2    7.50    5.40
 -11   0   2    3.60    3.50
 -11   0   2   -6.80    5.90
  11   0  -2    7.00    4.00
  10   0  -2  109.09    6.90
 -10   0   2  117.49    6.30
 -10   0   2  121.89    6.90
  -9   0   2  136.39    6.40
   9   0  -2  133.89    6.90
  -9   0   2  138.99    6.30
   8   0  -2   13.80    2.60
  -8   0   2   14.30    1.50
   8   0  -2   12.70    2.40
  -8   0   2   11.30    2.30
  -8   0   2   13.40    2.30
   7   0  -2   45.40    3.60
   7   0  -2   50.49    3.50
  -7   0   2   53.69    3.50
  -7   0   2   51.29    3.40
  -6   0   2  129.79    5.00
   6   0  -2  129.79    5.10
   6   0  -2  127.59    5.10
  -6   0   2  129.69    5.10
   5   0  -2  118.49    4.70
  -5   0   2  124.89    4.70
  -5   0   2  125.09    4.60
   5   0  -2  126.59    4.80
  -4   0   2  115.19    4.20
  -4   0   2  116.19    4.20
   4   0  -2  113.39    4.20
   4   0  -2  115.19    4.30
  -3   0   2 1825.92   45.20
   3   0  -2 1827.52   45.30
  -3   0   2 1817.02   45.30
   3   0  -2 1774.22   45.20
   2   0  -2  583.84   14.80
   2   0  -2  595.24   15.00
   2   0  -2  551.44   14.80
  -2   0   2  610.04   14.90
  -2   0   2  554.34   14.90
  -1   0   2  353.56    9.50
   1   0  -2  350.16    9.50
   1   0  -2  384.46    9.50
  -1   0   2  372.96    9.50
   0   0   2  229.58    6.10
   0   0  -2  224.98    6.20
   0   0   2  216.78    6.20
   0   0  -2  220.18    6.10
   1   0   2  335.87    9.30
   1   0   2  345.87    9.10
  -1   0  -2  328.17    9.00
  -1   0  -2  335.77    9.30
   2   0   2  247.08    6.90
   2   0   2  224.28    7.10
   3   0   2    3.30    1.30
  -3   0  -2    4.20    1.20
   3   0   2    4.30    1.40
  -3   0  -2    3.70    1.10
  -4   0  -2  545.25   14.80
  -4   0  -2  530.45   14.70
   4   0   2  537.75   14.70
  -5   0  -2   91.89    4.40
  -5   0  -2  104.19    4.50
   5   0   2   99.19    4.40
   5   0   2   92.79    4.60
  -6   0  -2  116.99    5.40
   6   0   2  123.69    5.60
  -6   0  -2  125.09    5.40
   6   0   2  125.29    5.50
  -7   0  -2  160.48    7.00
   7   0   2  168.58    6.90
   7   0   2  165.28    7.10
  -7   0  -2  173.98    6.70
   8   0   2    6.50    2.80
  -8   0  -2   10.50    2.80
  -8   0  -2    7.80    3.00
   8   0   2   13.00    3.90
  -9   0  -2    5.10    3.50
  -9   0  -2    1.60    3.10
   9   0   2    6.20    3.60
  10   0   2   11.40    4.40
 -10   0  -2   10.40    4.40
  10   0   2   16.80    4.70
 -10   0  -2   12.10    4.70
 -11   0  -2    2.60    4.80
  11   0   2    5.50    5.30
 -11   0  -2    0.90    5.20
  11   0   2   -1.70    5.10
 -12   0  -2    5.30    8.70
  12   0   2    3.50    6.50
 -12   0  -2   20.40    7.60
  13  -1  -2    0.10    7.20
 -13  -1   2    6.80    5.80
  13  -1  -2   12.30    6.70
  13   1  -2   -1.60    6.60
 -13   1   2   16.90    7.20
 -13   1   2   10.40    8.80
  12  -1  -2   -2.10    5.10
  12  -1  -2   12.10    5.40
 -12  -1   2   -6.80    5.30
  12  -1  -2    1.60    3.80
 -12  -1   2   -0.10    4.50
 -12   1   2    6.10    3.80
  12   1  -2   -4.10    4.60
  12   1  -2    9.70    3.90
 -12   1   2    2.70    5.00
  11  -1  -2   38.90    5.40
 -11  -1   2   53.79    6.50
 -11  -1   2   50.59    5.20
  11   1  -2   47.50    5.70
 -11   1   2   44.00    5.60
 -11   1   2   35.20    5.30
  11   1  -2   38.20    4.60
  10  -1  -2    1.50    3.40
 -10  -1   2   -0.90    2.60
 -10  -1   2    1.50    3.20
 -10   1   2    1.00    2.60
  10   1  -2    1.80    2.90
 -10   1   2    2.70    3.10
  -9  -1   2   17.60    2.80
  -9  -1   2   19.30    3.00
   9  -1  -2   20.80    3.00
   9  -1  -2   21.30    4.10
  -9   1   2   23.60    3.30
   9   1  -2   27.10    3.50
  -9   1   2   22.50    2.90
  -9   1   2   20.00    2.10
   9   1  -2   24.60    3.30
   8  -1  -2   74.29    4.40
  -8  -1   2   62.49    5.70
  -8  -1   2   80.29    4.40
   8  -1  -2   73.99    4.70
   8   1  -2   76.69    4.50
   8   1  -2   67.69    4.50
  -8   1   2   79.09    4.40
  -8   1   2   73.89    3.10
  -8   1   2   73.09    4.60
  -7  -1   2   23.40    2.70
   7  -1  -2   24.80    3.00
   7  -1  -2   23.10    2.80
  -7  -1   2   20.90    2.70
  -7   1   2   20.80    2.50
  -7   1   2   22.80    2.10
   7   1  -2   27.50    2.80
   7   1  -2   25.40    3.00
  -7   1   2   24.10    2.80
   6  -1  -2   -0.20    1.30
   6  -1  -2    1.80    1.70
  -6  -1   2    1.80    1.40
  -6  -1   2    5.10    1.50
  -6   1   2    3.50    1.50
   6   1  -2    0.60    1.40
  -6   1   2    1.60    1.40
   6   1  -2    5.70    1.70
   5  -1  -2   24.80    2.40
  -5  -1   2   21.00    2.20
   5  -1  -2   24.50    2.30
  -5  -1   2   25.40    2.40
  -5   1   2   24.30    2.40
   5   1  -2   20.00    2.30
  -5   1   2   25.80    2.40
   5   1  -2   18.70    2.40
  -4  -1   2   19.40    2.20
   4  -1  -2   15.50    1.70
  -4  -1   2   18.60    2.00
   4  -1  -2   18.70    2.00
   4   1  -2   19.10    2.00
  -4   1   2   19.50    2.00
   4   1  -2   19.50    2.10
  -4   1   2   17.10    2.00
  -3  -1   2  216.08    6.20
   3  -1  -2  212.28    6.20
  -3  -1   2  208.48    6.30
   3  -1  -2  211.58    6.30
   3   1  -2  209.58    6.30
  -3   1   2  204.68    6.30
  -3   1   2  210.18    6.10
   3   1  -2  199.68    6.20
  -2  -1   2  707.33   18.10
   2  -1  -2  681.23   17.90
   2  -1  -2  704.83   17.70
  -2  -1   2  707.63   18.00
   2   1  -2  700.23   18.10
   2   1  -2  706.33   18.00
  -2   1   2  698.53   18.10
   2   1  -2  714.03   18.10
  -2   1   2  736.33   18.00
   1  -1  -2  142.49    4.30
  -1  -1   2  145.09    4.40
  -1  -1   2  148.09    4.60
  -1  -1   2  161.78    4.50
   1  -1  -2  158.78    4.20
   1   1  -2  158.38    4.70
   1   1  -2  157.78    4.50
  -1   1   2  157.58    4.40
   1   1  -2  150.38    4.40
  -1   1   2  150.18    4.10
   0  -1  -2   39.50    1.80
   0  -1   2   38.90    2.10
   0  -1  -2   42.90    1.90
   0  -1   2   42.20    1.90
   0   1  -2   39.70    1.90
   0   1   2   39.70    1.90
   0   1   2   41.40    1.90
   0   1  -2   41.10    2.20
  -1  -1  -2  901.21   22.50
   1  -1   2  901.61   22.90
   1   1   2  877.01   22.80
  -1   1  -2  918.81   23.00
  -1   1  -2  857.31   22.60
   1   1   2  908.91   22.60
  -2  -1  -2   67.59    2.80
   2  -1   2   66.09    2.60
  -2  -1  -2   59.69    2.70
   2  -1   2   58.79    3.10
  -2   1  -2   65.99    3.10
   2   1   2   64.39    3.00
   3  -1   2  281.77    7.90
  -3  -1  -2  275.17    8.00
   3  -1   2  271.97    8.40
  -3  -1  -2  274.57    8.20
  -3   1  -2  268.97    8.10
   3   1   2  280.37    8.20
  -3   1  -2  268.77    7.80
   4  -1   2  457.85   12.40
   4  -1   2  439.36   13.00
  -4  -1  -2  437.96   12.70
   4  -1   2  451.15   11.50
  -4  -1  -2  457.85   12.50
  -4   1  -2  450.15   12.60
  -4   1  -2  438.76   12.40
   4   1   2  462.15   12.70
   5  -1   2   16.80    2.40
   5  -1   2   18.90    2.50
   5  -1   2   16.70    1.30
  -5  -1  -2   14.60    2.10
  -5  -1  -2   16.20    2.20
   5   1   2   14.20    2.10
  -5   1  -2   17.20    2.20
  -5   1  -2   17.40    2.20
   6  -1   2   -2.60    1.70
   6  -1   2   -0.10    1.60
  -6  -1  -2    1.30    1.90
  -6  -1  -2    2.80    1.60
   6   1   2    1.20    1.70
  -6   1  -2    2.40    1.70
  -6   1  -2    0.90    1.80
  -7  -1  -2    7.10    2.40
   7  -1   2    7.90    2.20
  -7  -1  -2   10.30    2.70
   7  -1   2    9.10    2.60
   7   1   2    8.70    2.20
   7   1   2   11.20    2.60
  -7   1  -2    5.30    2.30
  -7   1  -2   11.50    2.70
  -8  -1  -2    3.60    2.70
  -8  -1  -2   -0.60    2.60
   8  -1   2    1.20    2.70
   8  -1   2   -4.90    2.50
  -8   1  -2   -2.20    2.10
  -8   1  -2    4.40    5.20
   8   1   2    1.90    2.70
   8   1   2    1.80    2.30
  -9  -1  -2    1.00    3.20
  -9  -1  -2    0.10    3.60
   9  -1   2    0.50    3.40
   9   1   2   -2.90    3.40
  -9   1  -2    0.70    3.40
  -9   1  -2    2.70    2.70
  10  -1   2    0.10    4.40
 -10  -1  -2    3.90    4.00
  10  -1   2    2.20    4.10
 -10  -1  -2    9.50    4.60
  10   1   2   -2.70    4.10
 -10   1  -2    7.20    3.80
  10   1   2    4.20    3.90
 -10   1  -2   11.30    4.60
  11  -1   2    7.40    5.60
  11  -1   2    6.50    5.40
 -11  -1  -2   11.00    5.30
 -11  -1  -2   14.80    6.00
  11   1   2    9.50    5.50
  11   1   2   -0.80    5.20
 -11   1  -2    8.60    5.50
 -11   1  -2   14.60    5.10
 -12  -1  -2   -6.10    6.40
  13  -2  -2   -7.90    6.40
 -13  -2   2   -1.10    6.00
  13  -2  -2    0.20    6.30
 -13   2   2    5.50    6.70
  13   2  -2    5.30    8.50
  12  -2  -2    5.00    5.60
  12  -2  -2   -1.90    4.70
 -12  -2   2    7.90    5.10
 -12  -2   2    7.40    4.60
 -12   2   2   -1.10    4.00
 -12   2   2    8.70    5.20
  12   2  -2    8.40    5.10
  12   2  -2    2.20    4.30
 -11  -2   2   10.00    4.30
  11  -2  -2    7.10    3.80
  11  -2  -2   16.00    4.40
  11  -2  -2    9.60    4.70
 -11  -2   2    5.90    3.80
  11   2  -2   10.80    3.60
 -11   2   2   12.10    4.40
  11   2  -2   10.70    3.70
 -11   2   2   11.40    3.40
 -10  -2   2    1.40    2.90
 -10  -2   2   -1.40    2.90
  10  -2  -2    9.50    3.70
  10  -2  -2    2.80    3.50
 -10   2   2    0.40    2.50
  10   2  -2    3.40    3.00
  10   2  -2   -0.70    2.70
 -10   2   2    3.50    3.20
  -9  -2   2    1.20    4.80
   9  -2  -2    1.10    2.20
   9  -2  -2    1.40    2.80
  -9  -2   2    1.20    2.20
  -9   2   2    1.30    2.10
  -9   2   2   -2.60    2.50
   9   2  -2    3.00    2.40
  -9   2   2    2.10    1.90
   9   2  -2    3.80    2.30
  -8  -2   2    2.60    1.90
   8  -2  -2    0.50    2.20
   8  -2  -2    2.40    2.00
  -8  -2   2    2.60    1.20
  -8  -2   2    1.20    2.10
  -8   2   2    0.50    2.10
  -8   2   2    1.00    1.70
   8   2  -2    3.00    2.00
  -8   2   2    1.80    1.80
   8   2  -2    3.20    1.90
   7  -2  -2   18.10    2.60
  -7  -2   2   15.60    2.20
   7  -2  -2   12.90    2.10
  -7  -2   2   18.50    2.50
   7   2  -2   16.90    2.30
  -7   2   2   14.50    2.40
  -7   2   2   16.80    1.90
   7   2  -2   15.70    2.30
  -7   2   2   16.40    2.30
   6  -2  -2   12.30    1.90
  -6  -2   2   12.20    1.80
   6  -2  -2   13.70    2.00
  -6  -2   2   16.00    2.00
   6   2  -2   15.00    2.20
   6   2  -2   13.60    2.00
  -6   2   2   14.80    2.00
  -6   2   2   15.60    1.90
  -6   2   2   17.40    1.80
  -5  -2   2   82.59    3.90
   5  -2  -2   89.69    3.80
  -5  -2   2   86.69    3.60
   5  -2  -2   88.49    3.80
  -5   2   2   84.59    3.80
   5   2  -2   86.09    3.80
   5   2  -2   90.19    4.00
  -5   2   2   81.29    3.80
   4  -2  -2   10.70    1.50
   4  -2  -2    8.00    1.40
  -4  -2   2    8.90    1.70
  -4  -2   2    8.30    1.30
  -4   2   2    9.80    1.50
   4   2  -2    7.40    1.50
  -4   2   2    9.00    1.50
   4   2  -2    8.10    1.40
  -3  -2   2   71.89    2.80
  -3  -2   2   69.29    3.10
   3  -2  -2   69.39    2.80
  -3   2   2   70.39    2.90
   3   2  -2   73.69    3.10
  -3   2   2   72.29    3.00
   3   2  -2   69.29    2.90
  -2  -2   2  192.38    5.80
  -2  -2   2  208.88    5.60
  -2  -2   2  194.48    6.10
   2  -2  -2  200.08    5.60
  -2   2   2  201.78    5.70
   2   2  -2  202.98    6.10
   2   2  -2  198.58    5.80
   2   2  -2  191.58    5.70
  -1  -2   2  676.83   17.80
  -1  -2   2  743.93   17.90
   1  -2  -2  696.63   17.70
  -1  -2   2  702.43   18.30
  -1   2   2  725.03   17.80
   1   2  -2  707.63   18.30
  -1   2   2  685.03   17.50
   1   2  -2  693.13   17.90
   1   2  -2  724.53   17.90
   0  -2   2  625.94   16.40
   0  -2   2  623.84   15.70
   0  -2  -2  610.84   15.70
   0   2  -2  603.24   16.00
   0   2   2  645.64   15.80
   0   2  -2  657.63   16.40
  -1  -2  -2  429.96   10.90
   1  -2   2  407.86   11.50
  -1  -2  -2  411.16   10.80
  -1   2  -2  424.06   11.50
   1   2   2  427.66   11.00
   2  -2   2  240.88    7.80
  -2  -2  -2  257.27    7.20
  -2  -2  -2  273.17    7.30
   2  -2   2  257.17    7.00
  -2   2  -2  262.87    7.80
   2   2   2  262.27    7.70
   3  -2   2  568.94   15.70
   3  -2   2  584.44   14.90
  -3  -2  -2  586.94   15.10
  -3  -2  -2  559.44   15.00
   3  -2   2  570.64   14.70
  -3  -2  -2  551.44   15.40
  -3   2  -2  556.54   14.80
   3   2   2  579.24   14.60
  -3   2  -2  571.04   15.70
   3   2   2  564.44   15.50
  -4  -2  -2  185.88    6.30
  -4  -2  -2  186.78    6.00
   4  -2   2  176.58    6.60
   4  -2   2  182.78    5.40
   4  -2   2  188.28    5.90
   4   2   2  186.88    5.10
   4   2   2  191.08    6.40
  -4   2  -2  178.48    6.20
  -4   2  -2  178.58    5.80
   5  -2   2  195.68    7.10
  -5  -2  -2  191.18    6.50
   5  -2   2  189.68    5.50
  -5  -2  -2  187.48    6.80
   5  -2   2  195.08    6.50
   5   2   2  196.08    6.90
  -5   2  -2  189.18    6.40
  -5   2  -2  199.48    6.70
   6  -2   2    8.30    1.30
   6  -2   2   11.70    2.30
   6  -2   2   11.00    2.30
  -6  -2  -2    8.60    2.10
  -6  -2  -2    9.90    2.00
   6   2   2    5.80    2.10
  -6   2  -2    9.10    1.90
  -6   2  -2   13.90    2.30
  -7  -2  -2    4.30    2.20
   7  -2   2    1.10    2.20
  -7  -2  -2    3.00    2.10
   7  -2   2    3.00    2.40
  -7   2  -2    2.30    2.20
  -7   2  -2    2.10    2.10
   7   2   2    5.20    2.30
  -8  -2  -2   21.70    4.00
   8  -2   2   10.90    3.10
  -8  -2  -2   15.20    3.30
   8  -2   2   19.20    3.40
  -8   2  -2   16.20    2.80
   8   2   2   16.80    3.30
  -8   2  -2   19.30    3.50
  -9  -2  -2    1.90    3.30
  -9  -2  -2    1.80    3.50
   9  -2   2    1.70    3.50
  -9   2  -2   -5.30    2.70
  -9   2  -2    0.50    3.40
   9   2   2    1.50    3.40
   9   2   2   -4.30    4.40
 -10  -2  -2    0.70    4.20
  10  -2   2   -0.80    4.10
 -10  -2  -2    4.30    4.10
  10  -2   2    6.30    4.60
 -10   2  -2    1.20    4.20
  10   2   2    2.30    4.50
  10   2   2    1.20    4.00
 -10   2  -2    2.20    3.60
  11  -2   2    4.60    5.30
 -11  -2  -2    1.90    5.20
 -11  -2  -2   10.30    5.70
  11  -2   2   -2.50    5.70
  11   2   2   -1.20    5.50
 -11   2  -2   10.80    5.40
 -11   2  -2    2.90    4.80
  13  -3  -2   -1.60    6.70
 -13  -3   2    0.50    6.10
  13  -3  -2  -12.40    6.50
 -13   3   2   -3.20    6.80
  12  -3  -2    8.30    5.50
  12  -3  -2   -3.30    5.40
 -12  -3   2    4.70    4.60
 -12  -3   2    1.40    5.20
  12   3  -2    5.70    4.50
 -12   3   2   -0.80    5.20
  12   3  -2    3.40    4.40
 -12   3   2   17.80    4.10
  11  -3  -2    9.30    4.40
 -11  -3   2    8.90    4.10
  11  -3  -2   -1.60    4.00
 -11  -3   2    6.10    3.80
  11   3  -2    0.10    3.50
  11   3  -2   12.40    4.20
 -11   3   2    6.70    4.40
 -11   3   2    9.40    3.20
  10  -3  -2    6.80    3.50
 -10  -3   2    8.50    3.20
  10  -3  -2    2.70    3.30
 -10  -3   2   10.60    3.00
 -10   3   2   13.10    2.90
  10   3  -2   13.00    3.50
 -10   3   2   13.60    3.60
 -10   3   2    8.60    2.60
  10   3  -2   10.10    3.20
   9  -3  -2   97.19    6.20
  -9  -3   2   95.79    5.70
   9  -3  -2  100.09    6.00
   9  -3  -2  102.69    6.10
  -9  -3   2  105.89    5.70
   9   3  -2  105.59    5.80
  -9   3   2  105.09    5.60
   9   3  -2   99.29    6.20
  -9   3   2   96.99    4.70
   8  -3  -2   14.20    2.80
   8  -3  -2   17.60    2.80
  -8  -3   2   10.60    2.30
   8  -3  -2   13.50    2.60
  -8  -3   2   13.80    1.70
  -8  -3   2   15.10    2.40
  -8   3   2   13.40    2.40
   8   3  -2   14.60    2.50
  -8   3   2   16.40    2.70
   8   3  -2   13.10    4.70
  -8   3   2   12.40    3.40
  -7  -3   2    1.10    1.70
  -7  -3   2    2.20    1.40
   7  -3  -2    4.50    2.00
  -7  -3   2    3.60    1.60
   7  -3  -2    4.40    1.90
   7  -3  -2    3.10    1.90
  -7   3   2    4.10    1.90
  -7   3   2    3.70    1.70
  -7   3   2    1.00    1.80
   7   3  -2    1.70    1.80
   7   3  -2    3.60    1.90
  -6  -3   2   86.19    3.40
  -6  -3   2   80.29    4.10
   6  -3  -2   82.89    4.10
   6  -3  -2   92.29    4.20
  -6  -3   2   84.59    4.00
   6  -3  -2   91.59    4.10
  -6   3   2   86.79    4.20
  -6   3   2   86.29    3.70
  -6   3   2   90.19    4.20
   6   3  -2   91.19    4.40
   6   3  -2   88.59    4.20
   5  -3  -2    1.90    1.30
  -5  -3   2    0.00    1.30
   5  -3  -2    1.60    1.30
   5  -3  -2    0.60    1.30
  -5  -3   2    0.30    1.20
   5   3  -2    0.70    1.30
  -5   3   2    0.40    1.30
  -5   3   2   -0.70    1.30
  -5   3   2    0.40    1.20
   5   3  -2    1.20    1.40
  -4  -3   2   42.40    2.40
  -4  -3   2   40.90    2.70
   4  -3  -2   44.80    2.60
   4  -3  -2   41.20    2.20
   4   3  -2   40.40    2.80
  -4   3   2   42.80    2.40
  -4   3   2   44.30    2.60
   4   3  -2   46.50    2.70
  -4   3   2   43.00    2.60
   3  -3  -2    0.90    1.00
   3  -3  -2    2.60    0.70
  -3  -3   2    0.20    1.10
  -3  -3   2    2.20    0.90
  -3   3   2    1.60    1.00
  -3   3   2    1.70    1.00
  -3   3   2    3.10    1.10
   3   3  -2    2.40    1.00
   3   3  -2    1.20    1.20
   3   3  -2    1.80    1.40
  -2  -3   2   32.80    2.50
  -2  -3   2   31.70    2.00
   2  -3  -2   31.80    1.70
  -2  -3   2   32.90    1.70
   2   3  -2   32.10    1.90
   2   3  -2   32.60    2.10
  -2   3   2   32.40    1.80
   2   3  -2   33.80    2.50
  -2   3   2   34.10    1.90
  -1  -3   2  139.39    4.90
  -1  -3   2  147.79    4.10
  -1  -3   2  134.09    4.20
   1  -3  -2  142.39    3.70
   1   3  -2  144.09    4.20
   1   3  -2  143.29    4.90
   1   3  -2  139.99    4.20
  -1   3   2  141.89    4.50
  -1   3   2  150.08    4.00
   0  -3   2  726.53   18.70
   0  -3   2  742.53   19.60
   0   3   2  770.52   19.30
   0   3  -2  743.63   19.10
   0   3  -2  771.92   19.70
   0   3   2  759.52   18.80
  -1  -3  -2  150.58    4.30
  -1  -3  -2  168.08    4.30
   1  -3   2  148.49    5.30
   1   3   2  161.48    4.60
  -1   3  -2  161.58    5.40
   1   3   2  164.88    5.30
   1   3   2  157.18    4.80
   2  -3   2  608.74   15.80
  -2  -3  -2  571.14   15.40
  -2  -3  -2  618.04   15.40
   2  -3   2  598.94   16.30
   2  -3   2  625.44   15.20
   2   3   2  612.54   15.70
   2   3   2  604.84   16.30
  -2   3  -2  604.44   16.40
   2   3   2  592.54   15.60
   3  -3   2  550.64   13.70
   3  -3   2  507.65   14.60
  -3  -3  -2  511.85   13.80
  -3  -3  -2  522.25   14.60
   3  -3   2  530.05   13.90
  -3  -3  -2  534.35   13.80
  -3   3  -2  541.35   14.80
   3   3   2  539.85   13.70
  -3   3  -2  502.05   13.60
   3   3   2  524.65   14.10
   3   3   2  517.75   14.50
  -4  -3  -2    7.00    1.40
   4  -3   2    5.10    1.20
  -4  -3  -2    7.50    1.50
   4  -3   2    3.40    1.70
  -4  -3  -2    3.50    1.50
   4  -3   2    6.60    1.30
  -4   3  -2    5.20    1.30
   4   3   2    2.30    1.40
   4   3   2    5.50    1.30
   4   3   2    5.30    1.70
  -4   3  -2    3.50    1.90
  -4   3  -2    3.10    1.40
  -5  -3  -2   49.60    3.40
  -5  -3  -2   52.99    3.30
   5  -3   2   48.90    3.00
   5  -3   2   44.30    2.60
  -5  -3  -2   44.40    3.30
   5  -3   2   45.90    3.80
  -5   3  -2   51.89    3.10
   5   3   2   48.60    3.40
  -5   3  -2   48.70    3.30
   5   3   2   56.99    3.40
   5   3   2   46.50    2.40
  -6  -3  -2  172.18    6.40
   6  -3   2  170.78    7.20
  -6  -3  -2  168.08    6.60
   6  -3   2  168.88    5.40
   6  -3   2  172.88    6.30
  -6   3  -2  166.58    6.20
   6   3   2  176.88    6.80
  -6   3  -2  172.68    6.70
   6   3   2  163.78    7.60
   7  -3   2   16.60    3.10
   7  -3   2   18.00    1.90
   7  -3   2   16.50    2.70
  -7  -3  -2   16.70    2.80
  -7  -3  -2   17.60    2.80
  -7   3  -2   15.20    2.70
   7   3   2   19.10    2.90
   7   3   2   17.10    2.90
  -7   3  -2   20.60    3.00
  -8  -3  -2    0.90    2.60
  -8  -3  -2    8.20    2.80
   8  -3   2   -2.20    2.80
   8  -3   2    0.30    3.00
   8   3   2    3.00    2.70
  -8   3  -2    2.80    2.40
  -8   3  -2    4.40    3.00
  -9  -3  -2   -0.70    3.50
   9  -3   2    1.80    3.30
  -9  -3  -2   -0.40    3.60
  -9   3  -2   -1.70    2.50
  -9   3  -2    6.10    3.40
   9   3   2    0.30    3.70
 -10  -3  -2    4.40    4.60
 -10  -3  -2    3.50    4.10
  10  -3   2    0.40    4.10
  10  -3   2   -2.40    4.40
  10   3   2   -2.70    4.60
 -10   3  -2    4.30    3.50
 -10   3  -2   -0.90    4.30
 -11  -3  -2   13.40    5.60
 -11  -3  -2    0.80    5.90
  11  -3   2   11.70    5.40
  11  -3   2   -0.40    6.30
  11   3   2   12.60    5.90
 -11   3  -2   15.50    4.50
 -11   3  -2   13.50    5.60
  12  -4  -2   20.80    6.00
 -12  -4   2   15.30    5.10
 -12   4   2   10.00    4.50
  12   4  -2    3.00    4.40
 -12   4   2   13.00    5.60
  12   4  -2   12.40    5.60
 -11  -4   2   -0.90    3.90
 -11  -4   2   -1.10    3.90
  11  -4  -2   -4.60    3.90
  11  -4  -2    6.10    4.60
 -11   4   2    4.80    3.10
  11   4  -2    5.20    4.50
 -11   4   2    5.60    4.20
  11   4  -2    6.00    3.50
  10  -4  -2    3.80    3.50
 -10  -4   2   -1.50    3.00
  10  -4  -2    1.20    3.50
 -10   4   2    1.50    2.50
  10   4  -2    6.10    3.60
 -10   4   2    4.10    3.30
  10   4  -2   -1.60    2.60
 -10   4   2    2.90    3.20
   9  -4  -2    3.60    3.00
   9  -4  -2   -1.10    2.80
  -9  -4   2    1.50    2.50
  -9  -4   2    1.90    1.70
   9   4  -2    1.80    2.90
  -9   4   2    2.30    3.00
   9   4  -2   -1.10    2.50
  -9   4   2    0.50    2.70
  -9   4   2    0.80    2.20
  -8  -4   2  141.59    6.50
   8  -4  -2  140.59    6.60
   8  -4  -2  149.88    6.40
  -8  -4   2  146.99    5.00
  -8  -4   2  149.79    6.10
   8  -4  -2  136.49    6.30
   8   4  -2  148.89    6.60
  -8   4   2  141.69    6.20
  -8   4   2  143.19    6.40
  -8   4   2  136.79    5.80
   8   4  -2  154.08    6.60
  -7  -4   2  142.09    5.70
  -7  -4   2  122.49    6.40
   7  -4  -2  140.39    5.90
  -7  -4   2  148.79    4.90
   7  -4  -2  136.29    5.70
   7  -4  -2  143.59    5.90
   7   4  -2  141.29    6.00
   7   4  -2  147.49    6.20
  -7   4   2  146.59    5.90
  -7   4   2  136.39    5.60
  -7   4   2  139.69    5.80
   6  -4  -2   26.30    2.70
   6  -4  -2   29.00    3.00
   6  -4  -2   28.70    2.90
  -6  -4   2   26.10    2.80
  -6  -4   2   29.70    2.30
  -6  -4   2   24.50    2.60
  -6   4   2   25.00    3.00
  -6   4   2   28.90    2.90
   6   4  -2   26.60    3.10
   6   4  -2   23.60    2.90
  -6   4   2   27.60    2.90
  -5  -4   2   42.10    2.60
   5  -4  -2   40.60    2.90
  -5  -4   2   41.10    2.50
  -5  -4   2   41.90    3.00
   5  -4  -2   41.00    2.60
  -5   4   2   44.50    3.00
  -5   4   2   39.40    2.80
  -5   4   2   45.20    2.90
   5   4  -2   41.40    3.10
   5   4  -2   38.50    2.90
  -4  -4   2   40.10    2.30
   4  -4  -2   40.00    2.50
  -4  -4   2   41.80    2.80
   4  -4  -2   35.80    2.10
  -4  -4   2   35.00    2.30
  -4   4   2   36.60    2.50
   4   4  -2   38.30    2.80
  -4   4   2   37.90    2.60
  -4   4   2   39.30    2.50
   4   4  -2   39.40    2.60
  -3  -4   2   77.99    2.80
   3  -4  -2   76.89    2.60
   3  -4  -2   77.79    2.90
  -3  -4   2   82.19    3.20
  -3  -4   2   79.59    3.40
  -3   4   2   80.89    3.30
   3   4  -2   83.79    3.80
  -3   4   2   79.29    3.30
   3   4  -2   77.59    3.10
   3   4  -2   76.89    3.50
  -3   4   2   80.59    3.10
  -2  -4   2    5.20    1.20
  -2  -4   2    5.90    1.50
  -2  -4   2    8.00    0.90
  -2  -4   2    7.10    1.20
  -2   4   2    6.20    1.10
   2   4  -2    3.90    1.40
   2   4  -2    6.80    1.10
   2   4  -2    6.60    1.30
  -2   4   2    7.00    1.00
  -2   4   2    4.90    0.70
  -1  -4   2   39.10    2.20
  -1  -4   2   33.70    1.80
  -1  -4   2   36.60    2.50
   1   4  -2   33.90    1.80
  -1   4   2   36.20    1.70
  -1   4   2   35.30    2.10
  -1   4   2   35.10    1.50
   1   4  -2   35.70    1.90
   1   4  -2   38.30    2.60
   0  -4   2  187.58    6.20
   0  -4   2  184.68    5.90
   0  -4   2  187.38    5.10
   0   4  -2  179.38    5.40
   0   4   2  194.68    5.80
   0   4   2  195.28    5.00
   0   4  -2  203.18    5.10
   0   4  -2  185.08    6.20
   1  -4   2   52.99    3.00
   1  -4   2   53.59    2.60
  -1   4  -2   56.59    3.10
   1   4   2   53.99    2.10
   1   4   2   56.49    2.10
   1   4   2   58.49    2.60
   1   4   2   59.49    3.00
   2  -4   2  454.35   12.20
  -2  -4  -2  433.16   11.30
  -2  -4  -2  475.15   11.30
   2  -4   2  434.36   12.60
   2   4   2  440.46   12.10
   2   4   2  459.65   12.60
  -2   4  -2  447.16   12.70
   2   4   2  460.45   11.80
   2   4   2  433.86   11.80
  -3  -4  -2  183.28    5.40
  -3  -4  -2  191.28    5.50
   3  -4   2  184.68    6.60
  -3  -4  -2  182.78    6.50
   3  -4   2  193.78    5.20
   3  -4   2  187.18    5.90
   3   4   2  192.88    6.50
  -3   4  -2  187.78    6.60
   3   4   2  187.08    5.90
   3   4   2  187.48    5.80
  -4  -4  -2    4.80    1.40
   4  -4   2    4.10    1.40
   4  -4   2    2.80    1.90
  -4  -4  -2    6.80    1.80
  -4  -4  -2    2.90    1.20
   4  -4   2    5.40    1.20
  -4   4  -2    3.10    1.80
   4   4   2    3.70    1.60
  -4   4  -2    4.90    1.20
   4   4   2    4.80    1.60
   4   4   2    5.90    1.70
   5  -4   2    4.50    1.60
  -5  -4  -2    2.60    1.70
   5  -4   2    5.70    1.60
  -5  -4  -2    4.60    1.60
   5  -4   2    1.10    2.00
  -5  -4  -2    3.60    1.60
  -5   4  -2    4.00    1.90
   5   4   2    6.00    1.70
   5   4   2    4.90    1.70
  -5   4  -2    3.70    1.50
   5   4   2    4.00    1.80
  -5   4  -2    6.10    1.70
  -6  -4  -2    4.80    1.80
   6  -4   2    5.30    1.90
   6  -4   2    7.50    2.60
  -6  -4  -2    7.80    2.10
   6  -4   2    4.80    1.60
  -6  -4  -2    7.10    2.20
  -6   4  -2    4.30    1.90
   6   4   2    3.50    1.60
  -6   4  -2    4.20    2.00
   6   4   2    4.30    2.20
   6   4   2    6.60    2.00
  -7  -4  -2    2.20    2.30
   7  -4   2    1.10    2.20
   7  -4   2    3.70    1.90
  -7  -4  -2    2.40    2.20
   7  -4   2    2.90    3.00
  -7  -4  -2    5.70    2.10
  -7   4  -2    4.10    2.30
   7   4   2    1.10    2.10
  -7   4  -2   -0.70    2.20
   7   4   2    0.20    2.50
   8  -4   2    5.50    2.80
  -8  -4  -2    8.40    2.80
   8  -4   2   10.10    3.80
  -8  -4  -2   13.70    3.10
  -8  -4  -2   12.50    5.00
  -8   4  -2    7.20    3.00
   8   4   2    6.60    3.00
   8   4   2    7.90    3.30
  -8   4  -2   15.10    3.00
  -9  -4  -2    4.60    3.60
  -9  -4  -2    2.20    3.40
   9  -4   2    9.40    3.50
  -9  -4  -2    3.60    3.50
  -9   4  -2   -0.20    3.00
  -9   4  -2    3.70    3.60
   9   4   2    3.70    3.50
 -10  -4  -2    1.70    3.90
 -10  -4  -2    0.10    4.30
  10  -4   2    3.70    5.00
  10  -4   2   -3.90    4.20
 -10   4  -2    1.10    3.40
 -10   4  -2    6.40    6.00
  10   4   2    3.00    4.50
 -11  -4  -2    6.40    5.30
  11  -4   2    6.30    5.40
 -11  -4  -2    1.30    5.10
  11  -4   2   -0.40    6.90
 -11   4  -2    4.00    5.60
  11   4   2   -0.20    5.70
 -11   4  -2    2.50    5.10
  12  -5  -2    9.80    5.70
 -12  -5   2    6.80    5.30
 -12   5   2    7.30    5.60
 -12   5   2   11.10    4.30
  12   5  -2    8.80    4.90
 -11  -5   2    6.20    3.90
  11  -5  -2    4.10    4.90
 -11  -5   2    1.60    4.00
  11  -5  -2   -2.30    4.50
  11   5  -2   -0.20    3.80
  11   5  -2    0.50    4.80
 -11   5   2   10.80    3.40
 -11   5   2    4.20    4.30
 -10  -5   2    0.50    2.10
  10  -5  -2    0.10    4.10
  10  -5  -2    1.10    3.80
  10   5  -2   -2.50    3.00
  10   5  -2   -2.50    4.00
 -10   5   2    4.50    3.30
 -10   5   2    0.00    2.70
   9  -5  -2   28.20    3.90
  -9  -5   2   25.50    3.20
   9  -5  -2   24.80    3.80
  -9  -5   2   27.80    3.50
  -9   5   2   28.70    3.60
   9   5  -2   22.10    3.30
   9   5  -2   28.90    4.00
  -9   5   2   24.30    3.70
   8  -5  -2   19.40    3.30
   8  -5  -2   21.90    3.20
  -8  -5   2   28.10    3.60
  -8  -5   2   21.10    2.40
  -8  -5   2   20.60    2.90
   8   5  -2   19.80    3.30
  -8   5   2   20.10    3.00
   8   5  -2   22.50    3.30
  -8   5   2   25.60    3.20
   7  -5  -2    0.50    2.00
  -7  -5   2    1.20    1.90
  -7  -5   2   -0.50    1.80
  -7  -5   2   -1.20    1.70
   7  -5  -2    2.90    2.10
  -7   5   2    0.50    1.70
   7   5  -2    5.40    2.20
   7   5  -2    0.80    2.20
  -7   5   2    0.70    1.90
   6  -5  -2    9.80    2.00
  -6  -5   2   10.70    1.80
  -6  -5   2    9.80    1.70
  -6  -5   2    9.10    2.20
  -6   5   2   10.10    2.00
   6   5  -2   10.60    2.00
   6   5  -2   10.10    2.20
  -6   5   2   11.60    2.10
  -5  -5   2    0.10    1.20
   5  -5  -2    0.70    1.30
  -5  -5   2   -1.80    1.40
  -5  -5   2   -0.60    1.30
   5   5  -2   -1.20    1.50
   5   5  -2    0.40    1.60
  -5   5   2   -2.30    1.40
  -5   5   2    0.60    2.10
  -5   5   2   -1.60    1.30
  -4  -5   2   -0.50    0.90
   4  -5  -2   -1.10    0.90
  -4  -5   2    0.00    1.10
  -4  -5   2    1.50    1.40
   4   5  -2    0.20    1.40
   4   5  -2    0.30    1.20
   4   5  -2   -0.30    1.50
  -4   5   2   -1.20    1.10
  -4   5   2   -0.50    1.30
  -4   5   2   -0.10    1.50
   3  -5  -2   80.39    2.80
  -3  -5   2   84.19    3.70
  -3  -5   2   87.49    2.70
  -3  -5   2   89.29    3.60
  -3   5   2   86.59    3.30
  -3   5   2   84.29    3.60
  -3   5   2   93.89    2.90
   3   5  -2   84.59    3.80
   3   5  -2   80.59    3.30
   3   5  -2   82.29    4.00
  -2  -5   2    3.60    1.20
  -2  -5   2    6.40    1.30
  -2   5   2    5.40    1.10
  -2   5   2    3.80    0.90
   2   5  -2    5.50    1.60
  -2   5   2    3.50    0.90
   2   5  -2    6.70    1.30
   2   5  -2    4.40    1.00
  -1  -5   2   -0.30    0.90
  -1  -5   2    0.80    1.40
  -1  -5   2    0.40    0.90
  -1   5   2   -0.70    0.90
   1   5  -2    0.90    0.90
  -1   5   2    0.50    0.60
   1   5  -2    0.10    1.30
  -1   5   2   -0.20    0.90
   1   5  -2   -0.70    0.80
   0  -5   2   35.80    2.60
   0  -5   2   32.20    2.20
   0  -5   2   33.90    1.60
   0   5  -2   33.70    2.80
   0   5  -2   34.20    1.50
   1  -5   2    0.00    1.30
   1  -5   2    2.80    1.00
   1   5   2    1.10    0.70
   1   5   2    0.10    1.00
   1   5   2    2.90    1.30
   1   5   2    1.80    0.70
  -1   5  -2    1.80    1.40
   2  -5   2  275.47    8.20
   2  -5   2  274.37    8.70
   2   5   2  283.77    7.60
   2   5   2  266.37    7.50
   2   5   2  278.57    8.20
   2   5   2  271.17    8.50
  -2   5  -2  265.67    8.60
   3  -5   2  929.71   25.10
   3  -5   2  958.00   24.60
   3   5   2  941.41   24.40
   3   5   2  926.81   24.20
   3   5   2  925.71   25.10
  -3   5  -2  981.60   25.30
  -4  -5  -2   91.39    3.30
   4  -5   2   78.89    4.60
  -4  -5  -2   88.59    4.50
   4  -5   2   89.69    3.10
  -4  -5  -2   91.99    3.30
   4  -5   2   94.19    4.10
  -4   5  -2   86.09    3.10
   4   5   2   96.49    4.60
  -4   5  -2   88.29    4.80
   4   5   2   82.09    4.10
   4   5   2   86.79    4.00
  -5  -5  -2    8.40    1.70
   5  -5   2    9.20    2.60
   5  -5   2    6.90    1.90
  -5  -5  -2    7.90    1.60
   5  -5   2    7.80    1.50
  -5  -5  -2   10.50    2.10
  -5   5  -2    5.90    2.40
   5   5   2    9.80    2.10
   5   5   2    5.00    2.10
  -5   5  -2    7.80    1.80
   5   5   2    7.60    2.20
  -5   5  -2    8.70    1.50
   6  -5   2   17.80    3.30
  -6  -5  -2   19.70    2.40
   6  -5   2   17.10    2.30
   6  -5   2   21.70    2.30
  -6  -5  -2   20.50    2.30
  -6  -5  -2   17.50    2.80
   6   5   2   18.30    2.80
  -6   5  -2   12.40    2.70
   6   5   2   21.40    2.50
   6   5   2   23.10    2.90
  -6   5  -2   21.60    2.30
   7  -5   2   27.60    2.80
  -7  -5  -2   23.30    4.80
   7  -5   2   31.40    4.20
  -7  -5  -2   30.70    3.10
   7  -5   2   35.20    3.60
  -7  -5  -2   29.00    3.20
  -7   5  -2   30.50    3.60
   7   5   2   30.50    3.60
  -7   5  -2   29.70    3.40
   7   5   2   33.00    3.90
  -8  -5  -2    8.00    2.80
   8  -5   2   10.80    3.00
  -8  -5  -2    7.70    3.10
  -8  -5  -2   10.50    3.00
   8  -5   2    4.70    3.70
   8   5   2   12.40    3.20
  -8   5  -2   10.60    2.90
   8   5   2    3.70    3.40
  -8   5  -2    8.50    3.00
  -9  -5  -2   12.20    3.70
   9  -5   2    9.40    3.50
  -9  -5  -2   13.60    3.80
  -9  -5  -2   14.80    3.70
  -9   5  -2    8.50    3.40
   9   5   2   17.90    4.20
  -9   5  -2    9.80    3.20
 -10  -5  -2    1.90    4.40
 -10  -5  -2   -2.40    4.00
  10  -5   2    9.10    5.80
 -10  -5  -2    1.20    4.20
  10   5   2    4.40    4.50
 -10   5  -2    7.90    3.60
 -10   5  -2    5.70    4.20
 -11  -5  -2   -0.40    5.20
 -11  -5  -2   -2.60    5.50
  11  -5   2  -15.50    6.80
  11  -5   2   15.50    6.20
 -11   5  -2   -5.20    5.20
  12  -6  -2   -0.90    6.00
 -12  -6   2   -1.40    4.90
 -12   6   2   -5.20    5.60
 -11  -6   2    3.30    4.10
  11  -6  -2    2.80    5.20
  11  -6  -2    1.70    4.90
 -11  -6   2   -6.30    4.40
 -11   6   2    8.80    4.40
  11   6  -2    0.40    5.40
  11   6  -2   -6.20    3.60
 -11   6   2   -0.50    3.70
  10  -6  -2    7.80    4.80
 -10  -6   2   -3.90    3.90
 -10  -6   2    8.80    2.60
 -10  -6   2    7.10    3.40
  10  -6  -2   12.20    5.50
  10   6  -2    8.30    3.30
 -10   6   2   11.10    3.50
  10   6  -2    8.40    4.60
 -10   6   2   11.10    3.70
  -9  -6   2    4.20    2.80
  -9  -6   2    2.90    2.60
   9  -6  -2    6.60    3.30
   9   6  -2    5.70    3.40
  -9   6   2    9.10    3.40
  -9   6   2    4.60    3.10
   9   6  -2   -4.80    2.60
  -8  -6   2    5.30    2.20
  -8  -6   2    9.00    2.60
   8  -6  -2    2.90    2.80
  -8  -6   2    6.00    2.20
   8   6  -2   -0.10    2.80
  -8   6   2    6.00    2.80
  -8   6   2    5.00    2.50
   8   6  -2    1.90    2.60
  -7  -6   2    0.70    1.80
  -7  -6   2    2.20    2.20
   7  -6  -2    3.20    2.20
  -7  -6   2    0.70    1.90
  -7   6   2    1.00    2.20
   7   6  -2   -0.80    2.40
   7   6  -2   -3.90    2.10
  -7   6   2    1.70    2.10
   6  -6  -2   -0.20    1.70
  -6  -6   2   -1.10    1.70
  -6  -6   2    1.00    1.40
  -6  -6   2    0.40    2.00
  -6   6   2    0.70    1.80
   6   6  -2   -2.60    2.00
   6   6  -2    3.00    2.10
  -6   6   2    4.80    1.90
   5  -6  -2    2.70    1.40
  -5  -6   2    0.30    1.50
  -5  -6   2    2.50    1.80
  -5  -6   2    2.10    1.00
  -5   6   2    4.60    1.70
   5   6  -2    1.20    1.70
   5   6  -2    1.40    1.90
  -5   6   2    0.20    1.50
   5   6  -2    0.10    1.60
  -4  -6   2    1.60    1.60
   4  -6  -2    3.80    1.20
  -4  -6   2    2.30    1.40
  -4   6   2    3.50    1.60
  -4   6   2    3.20    1.20
   4   6  -2    3.30    1.40
   4   6  -2    4.40    1.90
   4   6  -2    5.60    1.70
  -4   6   2    2.70    1.40
  -3  -6   2   80.59    3.90
   3  -6  -2   79.09    3.00
  -3  -6   2   81.69    3.70
   3   6  -2   80.59    4.20
   3   6  -2   83.19    3.80
  -3   6   2   83.69    3.00
   3   6  -2   77.59    3.20
  -3   6   2   84.39    3.30
  -2  -6   2   96.69    4.00
   2  -6  -2   97.39    4.10
  -2  -6   2   97.89    3.90
   2   6  -2  100.19    3.90
   2   6  -2   93.09    4.40
  -2   6   2   98.39    3.40
  -2   6   2  101.69    3.30
   2   6  -2   94.59    3.40
  -1  -6   2   18.00    2.00
   1  -6  -2   20.40    2.30
  -1  -6   2   20.80    1.90
  -1  -6   2   20.00    2.60
  -1   6   2   18.50    1.90
   1   6  -2   19.30    2.50
   1   6  -2   18.70    1.80
   1   6  -2   18.10    1.70
   0  -6  -2    0.40    1.00
   0  -6   2    0.10    0.80
   0  -6   2    0.40    1.10
   0  -6   2    0.70    1.50
   0   6  -2    0.00    0.80
   0   6   2   -1.00    1.20
   0   6  -2   -0.40    1.30
   0   6   2    0.80    1.30
  -1  -6  -2  139.09    5.10
   1  -6   2  143.39    5.50
   1  -6   2  136.99    5.10
   1   6   2  142.49    3.90
  -1   6  -2  147.69    5.60
   1   6   2  137.99    5.30
   2  -6   2  457.55   13.30
   2  -6   2  449.76   12.90
  -2   6  -2  482.75   13.40
   2   6   2  445.06   13.10
   2   6   2  464.25   11.90
   2   6   2  450.85   11.90
   2   6   2  442.16   12.90
   3  -6   2  308.17    9.90
   3  -6   2  306.97    9.40
   3   6   2  293.57    9.30
   3   6   2  307.47    8.80
  -3   6  -2  316.87   10.00
   3   6   2  325.17    9.80
   4  -6   2   29.50    3.30
   4  -6   2   29.10    2.90
   4   6   2   31.80    3.10
   4   6   2   32.10    3.20
   4   6   2   28.30    2.90
  -4   6  -2   33.70    3.60
  -5  -6  -2    2.30    1.70
   5  -6   2    3.50    2.60
  -5  -6  -2    4.20    1.30
   5  -6   2    3.20    1.30
   5  -6   2    4.00    2.00
  -5  -6  -2    4.10    1.30
  -5   6  -2    1.70    1.20
  -5   6  -2    4.10    2.30
  -5   6  -2    1.90    2.00
   5   6   2    3.50    2.50
   5   6   2    9.40    2.20
   5   6   2    2.60    2.00
  -6  -6  -2    2.60    1.70
   6  -6   2   -1.30    1.90
  -6  -6  -2   -3.60    2.00
  -6  -6  -2   -1.10    1.50
   6  -6   2   -2.30    2.60
   6  -6   2    2.40    1.60
   6   6   2    2.90    2.60
  -6   6  -2    0.40    1.60
  -6   6  -2   -2.90    2.00
   6   6   2   -1.90    2.00
   6   6   2   -0.80    2.30
   7  -6   2    0.40    2.40
  -7  -6  -2    3.80    2.20
   7  -6   2    2.10    3.20
  -7  -6  -2   -3.70    1.90
   7  -6   2    2.30    2.20
   7   6   2    2.30    3.00
   7   6   2    4.50    2.70
  -7   6  -2    3.50    2.00
  -7   6  -2    4.20    2.60
   8  -6   2    0.40    2.70
  -8  -6  -2    1.10    2.60
  -8  -6  -2   -0.50    2.50
   8  -6   2    0.80    2.70
   8  -6   2    3.00    3.90
  -8   6  -2    2.70    2.60
  -8   6  -2    3.50    3.30
   8   6   2    1.50    3.50
   8   6   2    9.70    3.40
  -9  -6  -2   -2.00    3.40
   9  -6   2    6.60    3.50
  -9  -6  -2   -0.30    3.30
  -9  -6  -2    1.20    3.60
  -9   6  -2   -1.50    3.20
   9   6   2   -4.70    4.40
  -9   6  -2    3.10    3.50
   9   6   2   -5.60    3.60
 -10  -6  -2   -1.00    4.10
  10  -6   2   12.70    5.90
  10  -6   2    5.10    4.20
 -10   6  -2    5.80    5.60
 -10   6  -2   -3.60    4.00
  10   6   2   -4.70    4.40
  11  -6   2   -4.00    5.50
 -11  -6  -2    2.40    5.20
 -11  -6  -2   -2.80    6.90
  11  -6   2   20.40    7.80
 -11   6  -2    7.00    5.50
 -12  -7   2    3.10    5.00
  11  -7  -2    8.20    5.30
 -11  -7   2    4.80    4.00
 -11   7   2    1.10    4.30
  11   7  -2    4.70    5.90
 -11   7   2   -9.20    4.40
  11   7  -2   -7.60    4.20
  10  -7  -2    4.80    8.00
 -10  -7   2   -0.90    2.80
 -10  -7   2   -0.10    3.80
 -10  -7   2    2.50    3.20
  10   7  -2   -7.00    4.70
  10   7  -2   -8.30    3.50
 -10   7   2   -0.80    3.80
 -10   7   2   -3.10    3.40
  -9  -7   2    5.30    2.70
  -9  -7   2    0.20    3.30
   9  -7  -2    6.40    3.50
  -9  -7   2    6.20    2.80
  -9   7   2    6.20    3.50
  -9   7   2    8.40    3.40
   9   7  -2    1.30    3.20
   9   7  -2   11.60    3.90
  -8  -7   2   13.40    3.70
  -8  -7   2   17.90    2.90
  -8  -7   2   17.20    2.50
   8  -7  -2   20.20    3.30
  -8   7   2   24.80    3.50
  -8   7   2   20.80    3.20
   8   7  -2   15.00    3.60
   8   7  -2   17.30    3.40
   7  -7  -2   40.40    3.80
  -7  -7   2   37.00    4.00
  -7  -7   2   39.40    3.80
  -7  -7   2   40.20    2.90
   7   7  -2   44.50    4.80
  -7   7   2   35.70    3.80
  -7   7   2   48.50    5.10
   7   7  -2   43.60    4.10
   6  -7  -2   17.00    2.20
  -6  -7   2   15.10    3.40
  -6  -7   2   16.50    2.70
  -6  -7   2   16.30    1.90
   6   7  -2   15.80    3.60
   6   7  -2   17.00    2.70
  -6   7   2   19.70    2.50
   6   7  -2   13.60    2.80
  -6   7   2   13.90    2.60
  -5  -7   2   -0.10    1.70
  -5  -7   2    0.60    2.00
   5  -7  -2    1.70    1.60
   5   7  -2   -0.10    1.90
  -5   7   2   -0.40    1.70
   5   7  -2    2.30    2.00
   5   7  -2    2.10    1.80
  -5   7   2    1.70    1.60
  -4  -7   2   19.60    2.60
   4  -7  -2   16.10    2.10
  -4  -7   2   17.00    2.10
   4   7  -2   19.60    2.60
   4   7  -2   24.90    2.90
  -4   7   2   19.10    2.60
  -4   7   2   20.80    2.20
  -4   7   2   21.90    2.20
   4   7  -2   20.70    2.60
  -3  -7   2   12.40    2.10
  -3  -7   2   10.00    1.70
   3  -7  -2   11.20    1.50
   3   7  -2   10.00    2.10
  -3   7   2   12.90    1.80
   3   7  -2    9.50    1.50
   3   7  -2   13.70    2.20
  -3   7   2   10.00    1.60
   2  -7  -2  181.78    6.30
  -2  -7   2  181.98    6.30
  -2  -7   2  188.88    6.10
  -2   7   2  179.28    5.30
   2   7  -2  185.48    6.00
   2   7  -2  175.58    6.70
  -2   7   2  181.58    5.70
   2   7  -2  175.28    5.40
   1  -7  -2  200.28    6.80
  -1  -7   2  195.78    6.70
  -1  -7   2  202.98    7.20
  -1  -7   2  200.38    6.10
   1   7  -2  198.18    6.00
   1   7  -2  194.58    7.10
   1   7  -2  188.68    5.70
  -1   7   2  196.38    6.20
   0  -7  -2    4.00    1.30
   0  -7   2    5.80    1.50
   0  -7   2    7.40    2.00
   0   7   2    5.10    1.50
   0   7  -2    3.20    1.10
   0   7   2    6.70    1.80
   0   7  -2    4.20    1.70
   1  -7   2  131.69    5.60
   1  -7   2  127.19    5.00
  -1  -7  -2  133.99    5.20
   1   7   2  132.69    5.30
  -1   7  -2  134.59    5.60
   2  -7   2  636.24   17.90
  -2  -7  -2  628.94   17.40
   2  -7   2  639.74   17.50
   2   7   2  648.54   17.80
   2   7   2  623.74   16.20
  -2   7  -2  638.54   17.90
   2   7   2  623.74   16.20
   3  -7   2   15.30    2.60
   3  -7   2   12.30    2.10
  -3   7  -2   13.50    2.70
   3   7   2   14.50    1.70
   3   7   2   10.40    2.40
   4  -7   2   28.60    3.30
   4  -7   2   29.70    3.40
   4   7   2   32.50    3.10
   4   7   2   39.90    3.50
  -4   7  -2   30.30    3.90
   5  -7   2   -1.00    2.00
   5  -7   2    1.90    2.70
   5   7   2   -0.20    2.00
  -5   7  -2    0.90    2.70
  -5   7  -2    1.00    2.10
   5   7   2    2.30    2.20
   6  -7   2    0.70    2.30
   6  -7   2   -6.90    5.40
  -6   7  -2    4.50    3.20
   6   7   2    1.60    2.60
   6   7   2   -4.50    2.40
  -6   7  -2    0.00    2.30
  -7  -7  -2    1.00    2.00
   7  -7   2    4.10    2.70
  -7  -7  -2    3.50    1.80
   7  -7   2    1.30    3.40
   7  -7   2    2.50    2.00
  -7   7  -2    3.30    3.00
  -7   7  -2    0.30    1.80
   7   7   2    0.40    3.00
   7   7   2   -2.10    2.50
   8  -7   2    0.10    2.60
   8  -7   2   -2.40    4.20
  -8  -7  -2    1.80    2.40
  -8  -7  -2    4.90    2.60
   8  -7   2    5.40    3.00
   8   7   2    1.90    3.80
  -8   7  -2    3.90    2.60
  -8   7  -2    0.50    3.50
   8   7   2    4.80    3.30
  -9  -7  -2    0.40    3.10
  -9  -7  -2   -2.20    3.90
   9  -7   2   -0.60    3.30
  -9  -7  -2   -1.60    3.30
   9   7   2   -1.30    3.70
   9   7   2   -0.70    5.20
  -9   7  -2    1.50    4.40
  -9   7  -2    0.90    3.20
  10  -7   2    2.30    6.60
 -10  -7  -2   -2.20    4.00
  10  -7   2    3.70    4.30
 -10  -7  -2   -2.10    5.20
 -10   7  -2   -4.20    4.60
  10   7   2   -0.50    5.50
  11  -8  -2    0.20    5.70
 -11  -8   2   -2.80    4.10
 -11  -8   2    3.80    3.80
 -11   8   2    4.70    4.70
 -11   8   2   -0.40    5.10
  11   8  -2   14.40    7.00
 -10  -8   2   -2.00    4.50
 -10  -8   2    0.00    3.00
 -10  -8   2    4.10    3.50
 -10   8   2    3.20    4.60
  10   8  -2    1.50    4.10
  10   8  -2   -3.40    5.00
  -9  -8   2    0.80    2.30
   9  -8  -2    6.00    3.60
  -9  -8   2    1.00    3.00
  -9  -8   2    7.00    4.00
  -9   8   2    4.40    3.20
   9   8  -2    6.30    4.10
   9   8  -2   -2.30    3.70
  -9   8   2    4.30    3.90
   8  -8  -2    7.10    3.00
  -8  -8   2   12.10    1.90
  -8  -8   2   14.50    3.00
  -8  -8   2   13.30    2.00
  -8   8   2   12.10    3.00
   8   8  -2    5.90    3.70
   8   8  -2   11.80    4.60
  -8   8   2   12.50    3.30
   7  -8  -2   39.60    4.00
  -7  -8   2   52.29    4.30
  -7  -8   2   40.90    4.50
  -7   8   2   47.80    4.90
   7   8  -2   54.79    5.40
  -7   8   2   45.80    4.10
   7   8  -2   43.70    5.20
   7   8  -2   52.89    4.80
  -6  -8   2    2.60    2.70
  -6  -8   2    4.00    2.30
   6  -8  -2    0.00    2.00
  -6   8   2   -2.60    2.20
  -6   8   2    2.40    2.00
   6   8  -2    1.60    2.30
   6   8  -2    3.00    2.50
   6   8  -2    0.70    5.50
   5  -8  -2   17.40    2.20
  -5  -8   2   22.00    2.90
  -5  -8   2   14.80    3.10
  -5   8   2   17.60    2.30
  -5   8   2   14.80    2.40
   5   8  -2   19.30    2.90
   5   8  -2    9.10    4.00
   5   8  -2   22.40    2.60
  -5   8   2   17.00    2.20
  -4  -8   2   12.60    2.40
   4  -8  -2    9.70    1.80
  -4  -8   2    5.90    2.30
  -4   8   2   11.00    2.00
   4   8  -2   10.90    2.50
   4   8  -2   10.10    1.90
   4   8  -2    7.80    2.40
  -4   8   2    9.30    1.70
  -4   8   2   11.80    2.10
   3  -8  -2   16.50    2.20
  -3  -8   2   20.90    2.60
   3  -8  -2   24.90    2.40
  -3  -8   2   21.40    2.60
   3   8  -2   19.70    2.30
   3   8  -2   16.10    2.60
  -3   8   2   19.10    1.90
   3   8  -2   24.80    2.80
  -3   8   2   18.80    2.00
  -2  -8   2   19.60    2.30
  -2  -8   2   17.90    2.10
   2  -8  -2   17.00    2.30
   2   8  -2   17.50    1.70
   2   8  -2   20.60    2.30
  -2   8   2   17.60    2.40
  -2   8   2   16.90    1.80
   2   8  -2   21.10    3.00
  -1  -8   2    4.80    1.50
   1  -8  -2   11.00    2.10
  -1  -8   2   10.80    1.70
  -1  -8   2   13.10    2.50
   1   8  -2    6.40    2.10
   1   8  -2    7.10    1.60
  -1   8   2    9.80    1.90
  -1   8   2    9.40    1.90
   1   8  -2    7.20    1.30
   0  -8  -2    0.60    1.20
   0  -8   2    0.00    2.00
   0  -8   2    0.10    1.40
   0   8  -2   -1.00    1.00
   0   8   2    1.10    1.60
   0   8   2    1.70    1.70
   0   8  -2    0.60    1.90
   1  -8   2  135.29    5.50
   1  -8   2  145.49    6.20
  -1  -8  -2  146.89    5.60
  -1   8  -2  137.89    6.00
   1   8   2  133.99    5.70
   1   8   2  136.39    5.60
   2  -8   2   84.49    5.00
   2  -8   2   87.79    4.30
  -2  -8  -2   85.39    4.50
   2   8   2   82.89    3.00
   2   8   2   86.19    3.00
   2   8   2   86.79    4.70
  -2   8  -2   81.89    4.90
   3  -8   2    0.30    2.10
  -3  -8  -2    1.40    2.00
   3  -8   2    1.10    2.00
   3   8   2   -1.10    1.40
   3   8   2   -2.30    2.00
  -3   8  -2    0.30    2.40
   4  -8   2    8.80    2.80
   4  -8   2   10.50    3.00
  -4   8  -2   10.60    2.80
   4   8   2    7.60    3.10
   4   8   2    7.10    2.00
   5  -8   2   -1.40    2.90
   5   8   2   -0.60    2.30
   5   8   2    2.40    2.30
  -5   8  -2    3.80    3.10
  -5   8  -2   -1.80    2.40
   6  -8   2    2.00    3.10
   6  -8   2   -5.10    2.80
  -6   8  -2   -2.80    3.50
   6   8   2    0.40    2.80
   6   8   2   -0.90    2.70
  -6   8  -2   -2.40    2.80
   7  -8   2    4.30    2.70
   7  -8   2    3.20    3.90
  -7   8  -2    5.40    3.50
   7   8   2    4.60    2.90
   7   8   2    5.30    3.60
   8  -8   2    1.30    3.00
   8  -8   2    8.50    5.10
  -8   8  -2    7.30    4.30
   8   8   2    5.90    4.30
   8   8   2    5.10    3.80
  -9  -8  -2   -0.30    2.70
  -9  -8  -2    3.00    2.50
   9  -8   2   -3.20    5.30
   9   8   2   -2.40    4.00
   9   8   2   -1.90    5.30
  -9   8  -2   12.00    5.20
  10  -8   2   -7.50    6.80
 -11  -9   2    0.40    4.30
  11   9  -2    6.30    7.40
 -10  -9   2    3.90    4.40
  10   9  -2    5.00    5.70
 -10   9   2   12.50    5.30
  10   9  -2   -2.40    5.20
 -10   9   2    2.10    4.00
  -9  -9   2    4.30    4.50
  -9  -9   2   -3.40    3.60
   9  -9  -2    5.80    3.60
   9   9  -2    1.90    4.60
   9   9  -2    0.10    4.50
  -9   9   2    0.40    3.30
  -9   9   2    4.00    4.20
   9   9  -2   -4.10    3.80
  -8  -9   2    4.40    2.90
   8  -9  -2    7.60    3.30
  -8  -9   2    0.60    4.10
   8   9  -2   -1.40    4.20
   8   9  -2   -0.30    3.30
   8   9  -2   -0.90    3.80
  -8   9   2    7.30    3.70
  -8   9   2    4.20    2.90
  -7  -9   2   -4.20    3.40
   7  -9  -2    2.60    2.50
  -7  -9   2    1.70    2.70
  -7   9   2    2.00    2.40
   7   9  -2    5.20    3.20
   7   9  -2    0.70    3.50
  -7   9   2    6.40    3.10
   7   9  -2    2.30    3.30
  -6  -9   2    0.60    2.40
  -6  -9   2   -2.70    3.00
   6  -9  -2   -0.90    2.10
  -6   9   2    0.50    2.50
   6   9  -2    0.90    3.00
   6   9  -2    3.20    2.50
   6   9  -2   -1.50    2.60
  -6   9   2   -0.50    2.20
  -5  -9   2   -0.50    2.10
   5  -9  -2    0.70    1.90
  -5  -9   2    2.00    5.00
  -5   9   2    2.20    1.90
   5   9  -2    5.60    2.70
  -5   9   2   -1.00    2.10
   5   9  -2    2.40    2.10
  -5   9   2    1.80    2.10
   5   9  -2   -0.40    2.60
  -4  -9   2    1.50    2.50
  -4  -9   2    2.00    2.40
   4  -9  -2   -0.70    1.70
  -4   9   2    0.90    1.90
  -4   9   2    1.20    1.90
   4   9  -2   -1.60    1.70
   4   9  -2    1.30    4.30
  -4   9   2    2.70    1.70
   4   9  -2   -1.50    2.40
   3  -9  -2    7.40    2.40
  -3  -9   2    2.60    2.30
  -3  -9   2    8.60    2.50
   3   9  -2    4.10    2.50
  -3   9   2    2.60    1.70
  -3   9   2    4.20    1.60
   3   9  -2    7.70    2.40
   3   9  -2    5.60    1.60
   2  -9  -2    3.90    2.20
  -2  -9   2    1.80    1.90
  -2  -9   2    2.50    2.20
   2   9  -2    3.20    1.80
   2   9  -2    4.30    2.40
   2   9  -2    1.10    1.40
  -2   9   2    1.60    1.20
  -2   9   2    3.40    1.70
   1  -9  -2   10.90    2.70
  -1  -9   2    8.40    2.50
  -1  -9   2    7.30    2.50
   1   9  -2    5.70    1.80
   1   9  -2    7.10    1.50
  -1   9   2    6.80    2.00
  -1   9   2    8.80    2.20
   1   9  -2    9.10    2.50
   0  -9  -2   80.49    4.80
   0  -9   2   74.39    4.90
   0  -9   2   84.19    4.90
   0   9   2   74.59    4.50
   0   9  -2   72.19    3.10
   0   9   2   73.99    4.30
   0   9  -2   72.49    4.90
   1  -9   2   21.80    3.10
   1  -9   2   20.50    3.10
  -1  -9  -2   22.10    3.20
  -1   9  -2   17.50    2.80
   1   9   2   18.40    2.80
   1   9   2   18.90    2.70
   2  -9   2   -4.00    2.20
   2  -9   2   -2.20    2.10
  -2  -9  -2    3.20    2.40
  -2   9  -2   -0.90    2.30
   2   9   2    1.40    2.20
   2   9   2   -1.20    2.50
   2   9   2    0.40    1.00
   2   9   2    0.70    1.20
   3  -9   2   11.20    2.90
  -3  -9  -2    7.80    3.00
   3  -9   2    5.80    2.60
   3   9   2   12.70    3.10
  -3   9  -2   16.10    3.10
   3   9   2   10.00    1.80
   4  -9   2   51.69    5.20
   4  -9   2   43.20    4.50
   4   9   2   47.60    3.80
   4   9   2   46.40    4.90
  -4   9  -2   48.00    5.30
   5  -9   2    3.40    3.60
   5  -9   2    0.90    2.70
   5   9   2    8.10    3.00
  -5   9  -2    2.80    3.00
   5   9   2    5.50    2.70
  -5   9  -2    7.30    3.70
   6  -9   2    0.20    3.50
   6  -9   2   -2.10    2.60
  -6   9  -2   -5.20    3.00
   6   9   2    0.10    2.80
   6   9   2   -1.20    2.70
  -6   9  -2    4.80    4.00
   7  -9   2    3.40    3.60
   7  -9   2   -2.00    4.00
   7   9   2    5.50    3.30
  -7   9  -2   -4.70    3.50
   7   9   2    2.50    3.60
   8  -9   2    3.00    3.30
  -8   9  -2    2.60    4.60
   8   9   2    0.60    4.20
   8   9   2   -4.30    4.40
   9  -9   2  -14.10    5.60
  -9   9  -2    0.90    5.50
   9   9   2  -12.20    5.20
   9   9   2   -3.10    5.80
 -10 -10   2   11.00    4.00
 -10  10   2    5.50    4.70
  10  10  -2    2.90    6.30
 -10  10   2    4.10    5.90
  10  10  -2  -14.60    6.80
  -9 -10   2    1.20    5.50
   9 -10  -2   -3.70    4.10
  -9 -10   2   -0.50    3.40
   9  10  -2   -2.00    5.40
  -9  10   2    5.70    4.60
   9  10  -2    5.60    5.40
  -9  10   2    0.90    3.50
   9  10  -2    3.80    4.60
  -8 -10   2    3.00    3.10
  -8 -10   2    4.00    4.80
   8 -10  -2   10.30    3.50
   8  10  -2    7.80    4.80
   8  10  -2    4.80    4.00
  -8  10   2   10.80    4.00
   8  10  -2   -2.10    4.30
  -8  10   2    5.30    3.20
   7 -10  -2    0.60    2.90
  -7 -10   2    1.90    2.70
  -7  10   2    7.00    2.80
   7  10  -2   -3.30    3.00
   7  10  -2   -0.20    4.00
   7  10  -2    2.20    3.60
  -7  10   2    3.00    3.30
  -6 -10   2   23.50    4.10
   6 -10  -2   18.70    2.90
  -6 -10   2   19.10    3.40
  -6  10   2   16.50    3.30
   6  10  -2   16.20    4.10
   6  10  -2   22.10    4.00
  -6  10   2   16.50    2.80
   6  10  -2   16.30    3.40
  -5 -10   2    3.70    3.10
  -5 -10   2   -0.30    2.40
   5 -10  -2   -2.70    2.20
   5  10  -2   -1.00    2.40
  -5  10   2   -0.20    2.20
  -5  10   2   -0.60    2.40
  -5  10   2    2.50    2.10
   5  10  -2    0.60    3.10
   4 -10  -2   10.10    2.40
  -4 -10   2    2.30    2.40
  -4 -10   2    5.70    2.80
  -4  10   2    6.60    2.30
   4  10  -2    8.10    3.20
   4  10  -2    8.90    3.00
  -4  10   2    6.80    2.20
   4  10  -2    4.90    2.10
  -4  10   2    6.50    2.40
   3 -10  -2    4.10    2.40
  -3 -10   2    3.90    2.70
  -3 -10   2    5.00    2.70
   3  10  -2    8.90    2.60
   3  10  -2    5.40    3.70
  -3  10   2    5.80    1.80
  -3  10   2    7.10    2.20
   3  10  -2    8.40    2.00
   2 -10  -2   21.70    3.40
  -2 -10   2   19.60    3.00
  -2  10   2   22.60    2.80
  -2  10   2   19.50    2.30
   2  10  -2   26.00    3.70
   2  10  -2   22.30    2.10
   2  10  -2   22.00    2.80
  -2  10   2   29.70    3.10
  -1 -10   2   10.70    2.90
   1 -10  -2    8.30    2.50
  -1  10   2   10.80    2.40
  -1  10   2   10.50    2.60
   1  10  -2    8.60    3.00
   1  10  -2    9.70    1.80
   1  10  -2    8.90    2.10
   0 -10  -2    3.90    2.60
   0 -10   2    5.50    2.70
   0 -10   2    0.20    2.00
   0  10   2    3.80    2.10
   0  10  -2    5.00    2.90
   0  10  -2    1.20    1.50
   0  10   2    3.60    2.30
   0  10  -2   -0.30    1.70
  -1 -10  -2    8.50    2.60
   1 -10   2   10.70    2.70
   1 -10   2    6.80    3.00
   1  10   2   15.00    2.80
  -1  10  -2   10.80    3.10
   1  10   2    7.10    2.70
  -2 -10  -2    8.80    2.80
   2 -10   2    9.90    4.20
   2 -10   2   11.00    3.30
   2  10   2    7.00    2.80
   2  10   2    8.30    1.30
  -2  10  -2    6.70    3.20
   2  10   2   14.80    3.30
  -3 -10  -2  137.29    6.50
   3 -10   2  128.09    6.40
   3 -10   2  121.29    6.90
   3  10   2  116.59    7.00
   3  10   2  113.09    4.60
  -3  10  -2  126.19    6.90
   3  10   2  114.69    6.70
   4 -10   2    6.80    2.70
   4 -10   2    7.20    3.70
   4  10   2    7.60    3.50
   4  10   2    7.80    2.40
  -4  10  -2    6.40    3.90
   5 -10   2   -1.10    3.50
   5 -10   2   -1.90    2.80
   5  10   2   -2.70    3.30
  -5  10  -2   -0.70    4.10
   5  10   2    1.40    2.70
  -5  10  -2    1.00    3.00
   6 -10   2    0.80    4.20
   6 -10   2    3.00    3.20
   6  10   2    2.50    3.30
  -6  10  -2    7.70    4.40
  -6  10  -2   -3.50    3.50
   6  10   2   -4.20    3.50
   7 -10   2   -2.00    4.40
   7 -10   2   12.20    3.50
   7  10   2   -2.50    3.90
  -7  10  -2   -0.30    7.80
   7  10   2    6.10    4.40
  -7  10  -2   -1.20    4.30
   8 -10   2    3.40    3.70
   8  10   2    1.40    4.90
   8  10   2   -5.70    5.40
  -8  10  -2    4.20    5.30
   9 -10   2   -8.70    7.10
   9  10   2    5.90    6.70
  -9  10  -2   -2.90    7.40
   9 -11  -2   11.00    4.50
  -9 -11   2    2.10    4.00
   9  11  -2   -0.30    6.20
   9  11  -2    5.20    5.70
   9  11  -2    7.80    6.80
  -9  11   2   -5.70    4.60
  -9  11   2    7.40    5.40
   8 -11  -2   -3.90    3.60
  -8 -11   2    0.30    5.20
  -8 -11   2    0.60    3.40
   8  11  -2    4.60    5.40
  -8  11   2    1.10    3.30
  -8  11   2    6.20    4.50
   8  11  -2   12.10    4.70
   8  11  -2   -5.50    4.70
   7 -11  -2    9.40    3.20
  -7 -11   2    6.00    4.80
  -7 -11   2   -2.50    3.20
  -7  11   2    9.20    4.10
   7  11  -2   14.60    4.40
  -7  11   2    4.00    2.90
   7  11  -2    2.60    4.80
   7  11  -2    5.40    4.50
   6 -11  -2   12.20    3.20
  -6 -11   2   20.40    4.70
  -6 -11   2    5.50    3.10
  -6  11   2   12.30    4.80
   6  11  -2   13.50    4.50
  -6  11   2   11.80    2.70
   6  11  -2   10.30    3.50
   6  11  -2    6.80    4.20
  -5 -11   2    0.20    2.60
   5 -11  -2    2.80    2.60
  -5 -11   2    2.00    3.60
  -5  11   2   -1.40    2.70
   5  11  -2   -2.00    2.60
   5  11  -2    3.70    3.70
   5  11  -2   -1.30    3.50
  -5  11   2    7.60    2.80
  -5  11   2    1.20    2.40
  -4 -11   2   15.80    3.50
   4  11  -2   12.70    2.60
  -4  11   2   11.80    2.60
  -4  11   2   15.60    2.70
  -4  11   2   15.50    2.90
   4  11  -2   13.00    3.80
   4  11  -2   13.90    3.60
  -3 -11   2   -4.80    2.60
   3 -11  -2    3.30    2.90
   3  11  -2    2.50    2.90
  -3  11   2   -0.80    2.40
  -3  11   2   -4.10    1.90
  -3  11   2    0.10    2.40
   3  11  -2    4.70    2.10
   3  11  -2    2.10    3.10
   2 -11  -2    4.30    3.00
  -2 -11   2    7.70    3.00
   2  11  -2    6.30    1.90
   2  11  -2    6.00    2.60
  -2  11   2    5.80    1.70
  -2  11   2    6.90    2.60
  -2  11   2    8.10    2.70
   2  11  -2    5.60    3.10
   1 -11  -2   13.80    3.10
  -1 -11   2   21.10    3.40
  -1  11   2   17.60    3.00
   1  11  -2   14.80    2.40
   1  11  -2   14.90    2.20
  -1  11   2   15.60    3.00
   0 -11  -2   25.20    3.80
   0 -11   2   29.00    3.80
   0 -11   2   31.20    4.40
   0  11  -2   24.30    2.40
   0  11  -2   30.40    4.10
   0  11  -2   27.00    2.60
   0  11   2   25.80    3.50
   0  11   2   28.00    3.50
   1 -11   2    5.10    2.70
   1 -11   2    6.80    3.40
  -1 -11  -2    5.40    2.60
   1  11   2    5.80    3.00
  -1  11  -2    4.20    3.40
   1  11   2    6.70    3.10
   2 -11   2   56.19    5.70
  -2 -11  -2   42.50    4.80
   2 -11   2   43.60    4.90
  -2  11  -2   49.80    5.90
   2  11   2   45.30    8.00
   2  11   2   37.40    5.40
  -3 -11  -2    8.10    3.20
   3 -11   2    9.50    3.70
   3 -11   2    5.80    2.80
   3  11   2    9.60    3.70
  -3  11  -2    7.80    3.90
   3  11   2    6.50    2.00
   3  11   2    2.30    3.40
   4 -11   2    6.60    3.00
   4 -11   2    4.20    4.00
   4  11   2    4.90    3.70
   4  11   2    4.30    2.40
   4  11   2    2.00    4.10
  -4  11  -2    8.90    4.50
   5 -11   2   -1.60    3.90
   5 -11   2    4.00    3.20
   5  11   2   -3.60    4.00
  -5  11  -2    2.60    3.40
  -5  11  -2    3.90    4.20
   5  11   2    7.40    3.10
   6 -11   2   -0.20    4.30
   6 -11   2    1.70    3.40
   6  11   2    1.40    4.50
  -6  11  -2   -0.20    4.10
  -6  11  -2    7.30    4.80
   6  11   2    2.40    3.80
   7 -11   2    4.80    3.90
   7  11   2   -3.70    4.40
  -7  11  -2   -1.70    4.80
   7  11   2   -1.60    5.50
  -7  11  -2   -9.50    5.50
   8 -11   2    1.20    6.70
   8 -11   2   -6.10    4.00
  -8  11  -2   -0.10    6.10
   8  11   2    2.60    5.50
  -8 -12   2   -1.10    3.70
   8 -12  -2    1.40    4.30
  -8 -12   2   -2.70    6.20
   8  12  -2    9.20    6.00
  -8  12   2    3.60    5.00
   8  12  -2   -4.50    5.10
   8  12  -2  -13.20    6.20
  -7 -12   2    2.90    3.70
  -7 -12   2   -0.10    5.60
   7 -12  -2    0.30    3.70
   7  12  -2    2.70    5.40
  -7  12   2    6.40    3.00
   7  12  -2    8.00    5.30
   7  12  -2   -5.10    5.20
  -7  12   2   10.70    4.50
  -6 -12   2   -1.00    3.30
   6 -12  -2   -0.50    3.30
  -6  12   2    4.70    2.80
   6  12  -2   -0.60    3.90
  -6  12   2   -0.10    3.70
   6  12  -2    1.80    4.90
   6  12  -2   -1.40    4.60
  -5 -12   2    0.90    3.10
  -5 -12   2   -0.90    4.00
   5  12  -2   -1.50    4.60
  -5  12   2    2.90    3.10
  -5  12   2    2.10    2.70
   5  12  -2    2.50    4.20
  -5  12   2    1.80    3.10
   5  12  -2    0.40    3.20
  -4 -12   2    5.50    2.90
  -4  12   2    5.70    3.20
  -4  12   2    3.90    2.90
   4  12  -2    9.10    4.10
   4  12  -2    4.80    2.60
  -4  12   2    5.70    2.90
  -4  12   2    1.70    3.00
  -3 -12   2    3.70    2.90
   3  12  -2    3.50    3.30
   3  12  -2    6.40    4.00
   3  12  -2    5.10    2.30
  -3  12   2    6.70    2.50
  -3  12   2    4.20    3.00
  -3  12   2    1.60    2.80
  -2 -12   2   -0.80    2.50
   2 -12  -2    3.00    3.00
   2  12  -2    2.60    2.70
   2  12  -2    1.00    3.70
   2  12  -2    2.20    2.10
  -2  12   2   -0.90    1.70
  -2  12   2    2.20    2.80
  -2  12   2   -0.90    2.70
   1 -12  -2    2.80    3.00
  -1 -12   2    6.40    2.70
  -1  12   2   -1.60    2.70
   1  12  -2    0.00    2.40
   1  12  -2    5.70    3.60
  -1  12   2    5.90    3.10
   1  12  -2    5.60    2.20
   0 -12   2   -0.10    2.50
   0 -12  -2   -3.30    2.60
   0  12   2    5.10    3.10
   0  12  -2   -3.20    1.80
   0  12   2    2.00    3.10
   0  12  -2    2.20    3.50
   0  12  -2   -1.90    2.10
   1 -12   2   11.20    4.10
   1 -12   2   11.20    3.30
  -1 -12  -2   14.80    3.60
   1  12   2    8.10    3.50
   1  12   2   12.40    3.90
  -1  12  -2   12.30    4.10
   2 -12   2   14.40    4.10
   2 -12   2    9.80    3.00
  -2 -12  -2    6.60    3.20
   2  12   2    7.10    4.50
  -2  12  -2   10.70    3.80
   2  12   2    7.50    3.70
   3 -12   2    3.50    4.00
   3 -12   2   -1.20    3.00
   3  12   2   -1.70    3.80
   3  12   2    2.40    2.00
  -3  12  -2    6.70    4.00
   3  12   2    1.60    4.00
   4 -12   2   -2.60    3.10
   4 -12   2    5.20    4.20
   4  12   2    1.70    2.50
  -4  12  -2   -2.90    4.50
   4  12   2    2.70    4.40
   4  12   2   -0.40    4.20
   5 -12   2   -9.20    4.50
   5 -12   2    4.30    3.50
   5  12   2    2.10    3.40
  -5  12  -2   -2.70    4.70
   5  12   2   -4.00    5.00
  -5  12  -2    2.80    4.50
   5  12   2   -0.50    4.60
   6 -12   2    2.60    4.00
   6  12   2    5.90    4.00
   6  12   2    2.90    5.20
  -6  12  -2    0.30    4.80
  -6  12  -2    2.90    5.70
   6  12   2   -6.30    5.60
   7 -12   2    8.20    6.20
   7 -12   2   -1.00    4.00
   7  12   2   -2.20    6.90
  -7  12  -2   -5.30    7.30
  -7  12  -2   -0.30    6.10
   7  12   2    4.10    5.20
   7 -13  -2   -1.60    5.70
  -7 -13   2   -3.30    6.60
  -7 -13   2   -0.70    4.00
   7  13  -2    2.20    5.30
  -7  13   2    9.90    5.60
   7  13  -2   -3.10    6.50
   7  13  -2    6.30    6.40
  -6 -13   2    1.90    3.80
  -6  13   2    5.80    4.30
  -6  13   2   -6.40    3.00
   6  13  -2   -4.20    5.90
   6  13  -2   -3.80    4.20
   6  13  -2   -2.80    5.50
  -6  13   2   -1.10    3.00
  -5 -13   2    4.20    3.70
  -5  13   2    8.40    3.90
  -5  13   2    0.70    3.20
  -5  13   2    2.30    3.60
   5  13  -2    3.20    5.10
  -5  13   2    1.30    3.10
   5  13  -2    2.40    3.50
   5  13  -2    5.20    4.90
  -4 -13   2    1.10    2.90
   4  13  -2    1.30    4.40
  -4  13   2   -2.80    2.80
   4  13  -2    2.70    3.00
   4  13  -2   11.20    5.10
  -4  13   2    1.20    3.10
  -4  13   2   -1.80    3.00
  -4  13   2    0.90    3.70
  -3 -13   2    4.50    3.30
   3  13  -2    2.00    2.60
  -3  13   2   -0.50    2.50
   3  13  -2    4.50    3.80
  -3  13   2   -2.30    3.20
   3  13  -2    0.60    4.70
  -3  13   2    0.10    3.10
  -2 -13   2    3.20    2.90
   2 -13  -2    5.40    3.60
  -2  13   2   -0.20    3.50
  -2  13   2    3.50    3.30
   2  13  -2    3.90    2.60
   2  13  -2    2.40    4.50
   2  13  -2    1.30    3.20
  -2  13   2    1.30    2.20
  -1 -13   2    2.70    3.00
   1 -13  -2    0.60    3.10
   1  13  -2    3.00    2.50
  -1  13   2    2.20    3.60
   1  13  -2    4.00    4.10
  -1  13   2   -0.60    3.30
   1  13  -2   -2.10    2.70
   0 -13  -2    1.80    3.20
   0 -13   2    2.80    2.70
   0  13  -2   -3.80    3.90
   0  13   2   -2.10    3.70
   0  13  -2   -0.40    2.50
   0  13  -2    1.80    2.20
   0  13   2   -2.30    3.60
  -1 -13  -2   14.00    4.10
   1 -13   2   12.10    3.40
   1 -13   2   18.30    5.00
  -1  13  -2    9.20    4.80
   1  13   2   13.10    4.10
  -1  13  -2   14.60    3.20
   2 -13   2    5.40    4.70
   2 -13   2    4.80    3.70
   2  13   2   10.70    6.80
   2  13   2    2.70    4.10
  -2  13  -2    8.20    5.20
   3 -13   2   -6.70    4.40
   3 -13   2   -6.30    3.50
   3  13   2    0.40    2.20
  -3  13  -2    3.60    4.60
   3  13   2   -6.30    4.50
   3  13   2    4.40    4.90
   4 -13   2    0.40    3.60
   4 -13   2   -0.90    4.90
   4  13   2    5.30    5.30
   4  13   2    2.70    2.80
  -4  13  -2    2.00    5.60
   4  13   2   -2.80    5.00
   5 -13   2   -8.20    3.70
   5  13   2    4.90    5.60
  -5  13  -2    4.30    4.70
   5  13   2   -0.80    6.10
  -5  13  -2   -3.10    5.60
   5  13   2    8.90    3.70
   6 -13   2   -5.70    7.50
   6 -13   2   11.20    4.40
   6  13   2   -0.50    6.30
   6  13   2   -4.10    6.60
  -6  13  -2   -2.10    6.10
  -6  13  -2   11.90    6.90
   6  13   2    0.20    7.00
  -6 -14   2   -2.40    4.00
  -6  14   2    7.80    4.90
   6  14  -2   -1.10    9.50
   6  14  -2   -3.30    6.90
  -5 -14   2    0.60    3.80
   5  14  -2    9.80    6.70
   5  14  -2    4.30    4.10
  -5  14   2    5.50    4.30
   5  14  -2  -12.00    5.40
  -5  14   2    6.80    4.10
  -5  14   2   -4.40    4.10
  -4 -14   2   -5.30    3.70
   4  14  -2   -1.30    5.90
  -4  14   2    6.20    3.40
   4  14  -2   -2.00    4.80
  -4  14   2   -2.50    3.40
  -4  14   2   -1.20    3.30
  -4  14   2    2.00    4.10
   4  14  -2    0.20    3.40
  -3 -14   2   -3.80    3.20
  -3  14   2   -5.80    3.90
  -3  14   2    1.50    3.50
   3  14  -2   -5.00    5.00
  -3  14   2    0.30    3.20
   3  14  -2    3.40    5.70
   3  14  -2   -5.20    3.10
  -2 -14   2   -2.10    3.30
  -2  14   2    1.10    4.10
  -2  14   2   -4.40    3.80
  -2  14   2    1.30    2.70
   2  14  -2    5.30    5.40
   2  14  -2   -4.30    3.50
   2  14  -2   -1.50    2.90
  -1 -14   2    4.10    3.40
   1  14  -2    5.00    3.30
   1  14  -2    5.70    5.30
  -1  14   2    4.10    4.20
  -1  14   2    7.80    4.30
   1  14  -2    8.10    3.00
   0 -14   2   14.80    4.20
   0  14  -2   18.20    5.50
   0  14   2   11.40    4.70
   0  14  -2   15.50    3.50
   0  14  -2   16.80    2.80
   1 -14   2    2.00    3.50
   1  14   2    9.90    4.70
   1  14   2   -3.20    4.60
  -1  14  -2    3.00    5.10
  -1  14  -2   -3.90    3.60
   2 -14   2    1.70    3.80
  -2  14  -2   -2.60    5.60
   2  14   2    8.90    5.00
  -2  14  -2   -6.60    4.00
   2  14   2   -0.40    4.90
   3 -14   2    2.50    3.80
   3  14   2    1.50    3.10
  -3  14  -2   19.20    6.20
   3  14   2    4.10    5.70
   3  14   2   -6.50    5.50
   4 -14   2    6.60    4.40
  -4  14  -2    2.70    7.20
   4  14   2   12.60    6.70
   4  14   2    3.30    6.30
  -4  14  -2    5.60    4.90
   5 -14   2   11.10    4.80
  -5  14  -2   -8.60    5.60
   5  14   2    6.20    6.70
  -4 -15   2   -1.40    4.00
  -4  15   2    7.60    5.10
   4  15  -2   -2.20    5.70
   4  15  -2   -6.10    6.90
  -3 -15   2   -1.80    4.10
  -3  15   2   -1.60    4.90
   3  15  -2    4.40    5.20
   3  15  -2   -2.40    6.30
  -3  15   2    7.10    4.90
  -3  15   2    1.30    4.90
  -2 -15   2   -4.00    3.70
   2  15  -2    1.30    6.10
  -2  15   2    3.20    4.40
  -2  15   2    0.20    5.10
   2  15  -2   -3.20    4.30
  -1 -15   2    2.40    4.00
   1  15  -2   -2.00    3.50
  -1  15   2  -16.90    9.30
  -1  15   2    0.30    5.90
   1  15  -2    7.20    6.00
   0 -15   2   -1.70    3.70
   0  15   2   -1.80    4.90
   0  15  -2    5.20    5.40
   0  15  -2   10.50    6.30
   0  15   2    5.70    5.00
   1 -15   2    0.60    3.80
   1  15   2   -3.40    5.60
  -1  15  -2   -3.60    6.30
  -1  15  -2   -4.30    4.30
   1  15   2   -5.80    5.30
   2 -15   2    2.20    3.90
   2  15   2    7.00    6.40
   2  15   2    4.10    6.20
  -2  15  -2    3.00    5.70
  -2  15  -2    2.50    6.40
   3 -15   2    3.20    4.30
 -13   0   3   12.00    8.20
 -13   0   3   -0.60    5.30
  13   0  -3   -3.20    6.40
 -12   0   3    1.80    4.00
 -12   0   3   -6.80    4.70
  12   0  -3    9.90    5.10
  12   0  -3    8.00    4.00
  11   0  -3    1.20    3.90
 -11   0   3    3.30    3.70
 -11   0   3    1.60    3.10
 -10   0   3    3.30    2.40
  10   0  -3   -0.40    3.00
 -10   0   3    2.20    2.00
 -10   0   3    6.10    3.10
   9   0  -3    1.00    2.10
   9   0  -3    1.30    2.50
  -9   0   3   -2.20    2.40
  -9   0   3   -2.60    1.90
  -8   0   3    1.30    1.80
   8   0  -3   -1.60    2.00
   8   0  -3   -0.40    2.00
  -7   0   3   -1.40    1.40
   7   0  -3    1.00    1.70
  -7   0   3    0.30    1.50
   7   0  -3    1.40    1.60
   6   0  -3   -1.50    1.40
   6   0  -3    0.90    1.40
  -6   0   3    0.00    1.20
  -6   0   3    2.80    1.40
  -5   0   3    0.60    1.30
  -5   0   3   -1.00    1.10
   5   0  -3    0.00    1.20
   5   0  -3    0.30    1.20
  -4   0   3    0.60    1.40
   4   0  -3    2.70    1.20
   4   0  -3    0.30    1.20
  -4   0   3   -0.50    1.00
   3   0  -3    0.50    1.10
   3   0  -3    1.50    1.00
  -3   0   3    1.00    1.20
  -3   0   3    1.50    1.10
   3   0  -3   -0.40    1.10
  -2   0   3    0.10    0.90
   2   0  -3    1.00    1.00
   2   0  -3    1.40    1.00
  -2   0   3    0.00    1.00
  -2   0   3    1.10    1.00
  -1   0   3    0.70    1.00
   1   0  -3   -0.20    0.90
  -1   0   3    1.10    1.00
   1   0  -3    0.10    1.00
   0   0   3    1.40    1.00
   0   0  -3    2.30    1.10
   0   0  -3    1.60    1.00
   0   0   3    1.10    1.00
   1   0   3    0.30    1.10
  -1   0  -3   -0.70    1.10
  -1   0  -3   -0.90    0.90
   1   0   3    1.00    1.10
  -2   0  -3    0.80    1.30
   2   0   3    2.70    1.40
  -2   0  -3    0.30    1.10
   2   0   3   -0.60    1.10
   3   0   3   -1.60    1.40
  -3   0  -3    0.90    1.20
  -3   0  -3    0.40    1.10
   3   0   3   -1.20    1.20
   4   0   3    0.10    1.50
  -4   0  -3   -1.30    1.30
   4   0   3    0.40    1.60
   5   0   3   -0.30    1.70
  -5   0  -3   -0.20    1.60
   5   0   3    0.10    1.50
  -5   0  -3    0.70    1.70
  -6   0  -3    0.50    2.10
  -6   0  -3    0.30    1.80
   6   0   3    0.70    2.00
   7   0   3    1.90    2.60
   7   0   3    0.50    2.10
  -7   0  -3    1.30    2.30
  -7   0  -3   -2.50    2.60
   8   0   3   -0.70    2.80
  -8   0  -3   -2.00    3.10
  -8   0  -3   -1.10    2.60
   8   0   3   -2.30    2.90
  -9   0  -3    4.10    4.10
  -9   0  -3    5.80    3.60
   9   0   3   -4.10    3.70
   9   0   3   -1.40    3.70
  10   0   3   -5.90    4.60
 -10   0  -3    3.80    4.30
  10   0   3    0.10    4.70
 -10   0  -3    3.10    4.80
  11   0   3    0.20    5.80
 -11   0  -3    1.10    5.90
 -11   0  -3    0.70    5.80
  13  -1  -3    4.30    6.20
  13  -1  -3  -10.10    6.00
 -13  -1   3   -2.10    5.40
  13   1  -3   16.90    6.30
 -13   1   3    3.80    6.60
 -13   1   3   -6.30    5.00
  12  -1  -3    2.90    5.20
 -12  -1   3   -0.20    4.90
  12  -1  -3   -1.00    4.10
 -12  -1   3    9.40    4.40
  12   1  -3   -3.90    4.60
 -12   1   3    3.10    3.70
 -12   1   3    4.70    4.90
  12   1  -3    3.90    4.10
  11  -1  -3   85.59    7.50
 -11  -1   3   92.99    6.80
 -11  -1   3   97.89    6.80
  11   1  -3   78.19    7.00
 -11   1   3   83.49    7.20
 -11   1   3   79.59    6.10
 -10  -1   3   16.80    3.40
  10  -1  -3   19.40    4.00
 -10  -1   3   24.90    4.00
  10   1  -3   24.00    3.70
 -10   1   3   18.30    3.10
 -10   1   3   17.10    3.80
 -10   1   3   15.90    2.50
  -9  -1   3    2.50    2.30
   9  -1  -3    3.10    2.20
   9  -1  -3    7.70    5.50
  -9  -1   3   -5.20    2.20
   9   1  -3    1.60    2.00
  -9   1   3   -0.50    2.00
  -9   1   3   -0.90    2.60
   9   1  -3   -1.10    2.00
  -9   1   3   -2.00    2.10
   8  -1  -3   80.49    5.30
  -8  -1   3   79.89    6.70
   8  -1  -3   87.39    5.00
  -8  -1   3   91.79    4.70
   8   1  -3   85.99    5.40
  -8   1   3   84.09    4.80
   8   1  -3   86.19    4.70
  -8   1   3   96.69    4.60
   7  -1  -3   19.50    2.30
   7  -1  -3   17.60    2.40
  -7  -1   3   19.20    2.20
  -7  -1   3   21.20    2.80
  -7   1   3   23.30    2.80
   7   1  -3   14.90    2.10
  -7   1   3   26.10    2.60
   7   1  -3   17.70    2.30
  -6  -1   3  185.68    6.30
  -6  -1   3  181.78    6.50
   6  -1  -3  173.98    6.30
   6  -1  -3  184.78    6.50
   6   1  -3  192.28    6.60
  -6   1   3  180.98    6.30
  -6   1   3  175.08    6.40
   6   1  -3  187.08    6.40
   5  -1  -3  213.38    7.00
  -5  -1   3  227.88    7.20
  -5  -1   3  217.98    6.80
   5  -1  -3  203.98    6.80
   5   1  -3  217.78    6.90
  -5   1   3  213.58    6.80
  -5   1   3  210.78    7.00
   5   1  -3  214.48    7.10
   4  -1  -3   67.19    3.20
  -4  -1   3   67.99    3.10
  -4  -1   3   62.59    3.30
   4  -1  -3   69.59    3.30
  -4   1   3   71.69    3.20
  -4   1   3   66.79    3.20
   4   1  -3   69.59    3.30
   4   1  -3   67.29    3.20
   3  -1  -3   92.39    3.10
   3  -1  -3   85.89    3.40
  -3  -1   3   94.19    3.60
  -3  -1   3   92.79    3.40
  -3   1   3   84.39    3.60
   3   1  -3   86.39    3.40
   3   1  -3   94.09    3.70
  -3   1   3   90.99    3.50
   3   1  -3   90.09    3.60
   2  -1  -3   25.90    1.60
  -2  -1   3   26.90    1.90
  -2  -1   3   26.80    2.10
   2  -1  -3   27.90    1.90
  -2  -1   3   25.00    2.10
  -2   1   3   25.80    1.50
  -2   1   3   27.90    2.00
   2   1  -3   26.30    2.10
   2   1  -3   27.50    2.10
   2   1  -3   26.10    2.00
  -1  -1   3  131.39    4.40
   1  -1  -3  126.69    4.10
  -1  -1   3  143.09    4.40
   1  -1  -3  136.49    4.10
  -1   1   3  128.39    4.00
   1   1  -3  134.99    4.30
  -1   1   3  136.69    4.20
   1   1  -3  130.99    4.50
   0  -1   3   48.90    2.40
   0  -1   3   43.20    2.50
   0  -1  -3   48.00    2.40
   0  -1  -3   43.70    2.20
   0   1  -3   42.10    2.60
   0   1  -3   47.80    2.40
   0   1   3   46.50    2.30
   0   1   3   44.80    2.30
   1  -1   3    4.50    1.30
  -1  -1  -3    4.80    1.10
   1   1   3    4.20    1.20
   1   1   3    4.40    1.30
  -1   1  -3    4.60    1.30
  -1   1  -3    3.20    1.10
   2  -1   3   16.50    1.90
   2  -1   3   21.50    2.40
  -2  -1  -3   21.90    2.00
  -2   1  -3   18.60    2.10
  -2   1  -3   22.90    2.40
   2   1   3   16.60    2.10
   2   1   3   18.30    2.20
   3  -1   3    0.00    1.20
  -3  -1  -3   -1.70    1.20
   3  -1   3    1.50    1.20
  -3  -1  -3    0.90    1.30
  -3   1  -3    2.00    1.50
   3   1   3    0.90    1.40
   3   1   3    0.20    1.20
  -4  -1  -3   25.90    2.60
  -4  -1  -3   23.60    2.60
   4  -1   3   22.70    2.80
   4  -1   3   22.50    2.50
   4   1   3   22.10    2.70
   4   1   3   25.90    2.70
  -4   1  -3   19.90    2.40
   5  -1   3   81.69    4.10
   5  -1   3   82.39    4.40
   5  -1   3   81.29    3.00
  -5  -1  -3   87.89    4.30
  -5  -1  -3   78.89    4.30
   5   1   3   87.39    4.40
  -5   1  -3   79.39    4.10
  -5   1  -3   79.99    4.10
   5   1   3   81.39    4.50
   6  -1   3   13.40    2.50
   6  -1   3   14.10    1.40
  -6  -1  -3   16.10    2.70
   6  -1   3    8.00    3.20
  -6  -1  -3   13.30    2.50
  -6   1  -3   11.50    2.50
   6   1   3   14.50    2.60
   6   1   3   13.30    2.90
  -6   1  -3   11.20    2.20
   7  -1   3    3.10    2.50
  -7  -1  -3   -1.50    2.60
  -7  -1  -3   -2.10    2.30
   7  -1   3    0.80    2.20
  -7   1  -3    1.30    2.80
  -7   1  -3    0.40    2.30
   7   1   3    2.00    2.60
   7   1   3    4.00    2.20
  -8  -1  -3   16.70    3.40
   8  -1   3   13.60    4.20
  -8  -1  -3    6.80    3.40
   8  -1   3   12.40    3.40
   8   1   3   12.80    3.60
  -8   1  -3   11.20    3.60
  -8   1  -3   13.50    3.20
   9  -1   3    4.00    3.60
  -9  -1  -3    9.20    3.90
   9  -1   3    4.50    3.80
  -9  -1  -3    0.60    4.00
  -9   1  -3    5.20    3.60
   9   1   3    2.20    3.90
   9   1   3   -1.30    3.00
  -9   1  -3    3.80    4.00
  10  -1   3   -1.70    4.30
 -10  -1  -3   10.80    4.80
  10  -1   3    0.90    4.80
 -10  -1  -3    5.50    5.10
 -10   1  -3   17.20    4.60
  10   1   3   12.80    5.20
 -10   1  -3    4.70    4.90
  10   1   3    3.00    4.30
  11  -1   3   -3.10    5.40
 -11  -1  -3    2.90    6.30
 -11  -1  -3   -2.80    5.40
 -11  -1  -3  -11.90    5.70
  11   1   3    1.20    6.00
 -11   1  -3    8.60    5.70
 -11   1  -3    2.90    6.40
  13  -2  -3   -4.00    6.10
  13  -2  -3   -8.30    6.50
 -13  -2   3    3.20    5.60
  13   2  -3  -14.80    6.20
 -13   2   3   -6.90    6.20
 -12  -2   3   15.70    4.90
  12  -2  -3    7.50    4.80
  12  -2  -3   15.90    5.60
 -12  -2   3   11.40    4.50
  12   2  -3    6.10    4.10
  12   2  -3   10.40    4.80
 -12   2   3   16.50    5.40
 -12   2   3    1.30    3.80
  11  -2  -3   33.30    4.80
 -11  -2   3   29.90    4.40
  11  -2  -3   35.80    4.60
 -11  -2   3   30.50    4.70
  11  -2  -3   34.70    4.80
 -11   2   3   31.80    3.70
 -11   2   3   29.50    4.90
 -11   2   3   31.00    4.10
  11   2  -3   32.40    4.50
  11   2  -3   25.00    3.90
 -10  -2   3  122.79    6.60
 -10  -2   3  119.89    4.20
  10  -2  -3  132.49    7.40
 -10  -2   3  127.19    6.70
 -10   2   3  120.49    7.10
  10   2  -3  108.29    6.60
 -10   2   3  119.89    6.20
  10   2  -3  126.89    6.80
 -10   2   3  119.39    5.20
   9  -2  -3    7.90    2.90
   9  -2  -3    5.50    2.60
  -9  -2   3    9.50    2.50
  -9  -2   3   -0.70    4.10
  -9   2   3    3.40    2.40
  -9   2   3    7.30    2.30
   9   2  -3    7.90    2.40
   9   2  -3    6.30    2.50
  -9   2   3    3.80    2.70
   8  -2  -3   22.30    3.10
  -8  -2   3   16.50    2.50
   8  -2  -3   16.10    3.60
  -8  -2   3   23.70    3.00
  -8   2   3   20.30    2.50
   8   2  -3   12.40    2.90
  -8   2   3   22.10    3.00
   8   2  -3   20.70    2.80
  -8   2   3   23.80    3.10
   7  -2  -3   65.79    3.90
  -7  -2   3   65.49    4.00
  -7  -2   3   60.39    3.80
   7  -2  -3   65.89    4.00
   7   2  -3   74.29    4.10
   7   2  -3   63.49    3.90
  -7   2   3   66.89    3.80
  -7   2   3   60.89    3.80
   6  -2  -3  248.98    8.00
  -6  -2   3  246.18    8.10
  -6  -2   3  246.28    7.80
   6  -2  -3  241.38    7.90
   6   2  -3  248.18    8.00
  -6   2   3  237.88    8.00
  -6   2   3  249.68    7.90
   6   2  -3  250.77    8.20
   5  -2  -3    6.80    1.50
  -5  -2   3    8.00    1.80
  -5  -2   3    8.00    1.50
   5  -2  -3   10.30    1.70
  -5   2   3    9.50    1.80
   5   2  -3    8.80    1.90
  -5   2   3    7.80    1.60
   5   2  -3    5.70    1.40
  -4  -2   3   29.40    2.20
  -4  -2   3   27.10    2.50
   4  -2  -3   27.90    2.20
   4   2  -3   26.40    2.50
   4   2  -3   27.30    2.40
  -4   2   3   27.60    2.30
   4   2  -3   30.20    2.30
  -4   2   3   32.20    2.50
   3  -2  -3   28.50    1.40
  -3  -2   3   26.50    2.20
   3  -2  -3   24.60    2.00
  -3  -2   3   25.10    2.00
   3   2  -3   26.10    2.40
   3   2  -3   24.50    2.20
   3   2  -3   25.20    2.00
  -3   2   3   27.00    2.00
  -3   2   3   25.10    2.20
  -2  -2   3  229.98    7.00
  -2  -2   3  238.48    6.70
  -2  -2   3  226.28    6.80
   2  -2  -3  238.58    6.00
   2  -2  -3  230.48    6.60
   2   2  -3  233.18    7.10
   2   2  -3  231.48    6.80
  -2   2   3  231.58    6.00
  -2   2   3  239.48    6.70
   2   2  -3  229.08    6.70
  -1  -2   3   20.80    2.00
   1  -2  -3   18.50    1.60
   1  -2  -3   18.30    1.40
  -1  -2   3   18.70    1.70
  -1  -2   3   15.60    1.70
   1   2  -3   17.80    1.80
  -1   2   3   19.10    1.70
  -1   2   3   17.50    1.30
   1   2  -3   19.90    2.30
   0  -2   3    9.70    1.60
   0  -2   3    8.80    1.30
   0  -2  -3   11.40    1.40
   0   2   3   12.10    1.30
   0   2   3   10.10    1.30
   0   2  -3    8.30    1.20
   0   2  -3   10.10    1.60
   1  -2   3    3.50    1.40
  -1  -2  -3    3.30    1.10
   1   2   3    4.90    1.30
  -1   2  -3    3.40    1.20
  -1   2  -3    2.40    1.30
   1   2   3    3.60    1.10
   2  -2   3   53.69    2.50
   2  -2   3   47.10    3.10
  -2  -2  -3   47.50    2.60
  -2  -2  -3   52.39    2.60
  -2   2  -3   53.39    3.10
   2   2   3   52.49    3.00
   2   2   3   50.79    2.90
  -2   2  -3   47.40    2.80
  -3  -2  -3  366.16   10.10
  -3  -2  -3  343.77   10.00
   3  -2   3  358.16    9.90
   3  -2   3  355.66   10.80
  -3   2  -3  351.56   10.70
   3   2   3  351.56   10.40
   4  -2   3  117.99    5.30
   4  -2   3  114.39    4.50
  -4  -2  -3  115.29    4.70
  -4  -2  -3  117.29    4.60
   4   2   3  115.99    5.00
  -4   2  -3  118.99    4.80
   5  -2   3   53.89    3.40
  -5  -2  -3   50.49    3.70
   5  -2   3   49.70    3.90
  -5  -2  -3   45.40    3.50
   5  -2   3   46.30    2.60
  -5  -2  -3   53.69    3.60
   5   2   3   50.19    2.40
  -5   2  -3   49.60    3.50
   5   2   3   47.60    3.50
  -5   2  -3   44.00    3.30
   6  -2   3    1.70    2.10
  -6  -2  -3    1.40    2.00
  -6  -2  -3    0.40    2.00
   6  -2   3    4.30    1.40
  -6  -2  -3    5.80    2.30
   6   2   3    2.30    2.00
   6   2   3    3.10    1.90
  -6   2  -3    3.10    1.80
  -6   2  -3    4.80    2.10
  -7  -2  -3   27.10    3.40
  -7  -2  -3   26.20    3.50
   7  -2   3   24.40    3.30
   7  -2   3   21.60    2.10
  -7  -2  -3   27.70    3.30
   7  -2   3   21.70    3.40
  -7   2  -3   19.90    3.00
  -7   2  -3   27.20    3.40
   7   2   3   23.60    3.30
  -8  -2  -3    5.50    3.30
  -8  -2  -3    2.30    3.00
   8  -2   3    1.40    3.10
  -8  -2  -3    2.30    3.20
   8  -2   3    4.10    3.50
   8   2   3    3.10    3.20
  -8   2  -3   11.30    3.10
   9  -2   3    5.20    4.10
   9  -2   3    7.00    3.90
  -9  -2  -3   16.60    4.10
   9   2   3    3.70    4.00
   9   2   3    7.50    4.80
  -9   2  -3    2.70    3.30
  -9   2  -3    8.80    3.80
 -10  -2  -3    3.90    4.70
  10  -2   3    3.50    4.60
  10  -2   3    5.00    4.80
 -10  -2  -3    0.60    5.10
 -10  -2  -3    0.30    4.60
  10   2   3   -2.40    3.90
  10   2   3    4.00    4.90
 -10   2  -3    3.50    4.20
 -10   2  -3    5.60    4.80
 -11  -2  -3   10.60    5.90
 -11  -2  -3   -4.40    7.30
  11  -2   3   -3.20    5.60
 -11  -2  -3    6.80    6.00
  11   2   3   11.50    6.60
 -11   2  -3   -3.30    6.10
 -11   2  -3    8.70    5.60
  13  -3  -3   -6.20    6.20
  13  -3  -3    3.00    6.40
 -13  -3   3   -0.70    5.70
 -13   3   3   -5.90    6.50
 -12  -3   3   -6.80    4.10
  12  -3  -3   -0.50    4.80
 -12  -3   3    2.00    4.50
  12  -3  -3    2.00    5.30
 -12   3   3    2.70    5.20
  12   3  -3    2.60    4.20
 -12   3   3    1.20    3.40
  12   3  -3   -1.20    4.00
  11  -3  -3    1.30    3.90
 -11  -3   3    5.40    3.80
 -11  -3   3    0.10    3.60
  11  -3  -3   -4.40    4.00
  11  -3  -3   -2.80    4.00
  11   3  -3    3.60    3.70
 -11   3   3    4.40    3.20
  11   3  -3   -5.30    3.30
 -11   3   3    0.60    4.00
  10  -3  -3    6.80    3.50
 -10  -3   3    2.90    2.70
 -10  -3   3   -1.10    3.10
 -10  -3   3    3.60    2.00
  10  -3  -3    2.20    3.40
  10   3  -3    6.60    3.20
 -10   3   3    7.20    3.50
 -10   3   3    3.60    3.00
  10   3  -3    5.00    2.90
 -10   3   3    2.90    2.50
  -9  -3   3   20.50    3.20
  -9  -3   3   22.70    2.80
   9  -3  -3   31.30    3.80
  -9  -3   3   26.10    3.50
   9  -3  -3   26.40    3.60
   9  -3  -3   28.20    3.60
  -9   3   3   26.40    3.60
  -9   3   3   33.80    3.90
  -9   3   3   25.80    3.30
   9   3  -3   26.80    3.30
   9   3  -3   20.90    3.20
   8  -3  -3   46.10    4.20
  -8  -3   3   38.00    3.80
   8  -3  -3   44.10    3.90
   8  -3  -3   36.20    5.70
  -8  -3   3   41.00    3.80
  -8   3   3   41.90    3.90
  -8   3   3   29.30    4.80
  -8   3   3   46.10    4.10
   8   3  -3   36.00    3.80
   7  -3  -3    8.60    2.10
   7  -3  -3   11.10    2.30
  -7  -3   3    9.40    2.10
  -7  -3   3    7.20    2.00
  -7   3   3    9.50    2.30
  -7   3   3    7.70    1.70
  -7   3   3    8.20    2.10
   7   3  -3    7.20    2.00
   7   3  -3    5.50    1.80
   6  -3  -3   71.69    3.90
  -6  -3   3   77.19    3.80
   6  -3  -3   70.19    3.80
  -6  -3   3   66.19    3.80
   6   3  -3   69.79    3.90
  -6   3   3   70.39    3.80
  -6   3   3   68.09    3.70
   6   3  -3   69.49    3.90
  -6   3   3   67.39    3.80
  -5  -3   3   51.89    3.30
   5  -3  -3   53.79    3.10
  -5  -3   3   58.19    3.00
   5   3  -3   52.79    3.20
   5   3  -3   59.09    3.20
  -5   3   3   56.99    3.30
  -5   3   3   53.99    3.10
   4  -3  -3   69.29    3.20
  -4  -3   3   72.59    3.50
  -4  -3   3   79.19    3.20
   4   3  -3   71.89    3.30
   4   3  -3   71.89    3.60
   4   3  -3   73.09    3.60
  -4   3   3   71.09    3.50
  -4   3   3   72.69    3.30
   3  -3  -3   13.20    1.70
  -3  -3   3   17.40    1.90
  -3  -3   3   15.40    1.70
   3   3  -3   15.80    1.90
   3   3  -3   16.80    2.10
   3   3  -3   14.60    1.80
  -3   3   3   14.10    1.80
  -2  -3   3  526.25   14.70
  -2  -3   3  539.15   14.20
  -2  -3   3  562.14   14.10
   2  -3  -3  521.75   13.80
   2   3  -3  527.55   14.10
   2   3  -3  533.45   14.70
   2   3  -3  543.85   14.20
  -2   3   3  546.25   14.00
  -1  -3   3  114.49    4.60
  -1  -3   3  121.89    3.90
   1  -3  -3  121.29    3.60
  -1  -3   3  130.49    4.00
  -1   3   3  131.89    3.90
  -1   3   3  120.49    3.60
   1   3  -3  120.39    4.10
   1   3  -3  120.39    4.60
   1   3  -3  126.89    3.90
   0  -3   3  278.97    8.60
   0  -3   3  281.27    7.70
   0  -3  -3  287.47    7.60
   0   3  -3  282.17    8.10
   0   3  -3  303.67    8.70
   0   3   3  301.77    7.90
  -1  -3  -3    0.30    0.90
   1  -3   3   -0.30    1.10
  -1  -3  -3    0.30    0.90
  -1   3  -3    1.60    1.10
   1   3   3    0.80    1.00
  -1   3  -3    1.40    1.30
   2  -3   3   18.50    2.50
  -2  -3  -3   15.80    1.90
  -2  -3  -3   15.90    1.80
   2  -3   3   15.90    1.60
   2   3   3   19.50    1.90
   2   3   3   20.00    2.30
  -2   3  -3   17.70    2.40
   3  -3   3  101.29    3.90
   3  -3   3  103.29    3.60
  -3  -3  -3   96.89    3.80
  -3  -3  -3  100.99    3.90
   3  -3   3  104.39    4.70
   3   3   3   94.39    3.70
  -3   3  -3  103.39    4.70
   3   3   3   97.89    4.30
   4  -3   3    0.40    1.20
  -4  -3  -3    1.50    1.40
   4  -3   3    0.50    1.30
  -4  -3  -3    0.90    1.30
   4  -3   3    1.70    1.60
   4   3   3    1.60    1.40
   4   3   3    0.60    1.50
  -4   3  -3   -2.20    1.50
  -5  -3  -3   69.29    4.10
   5  -3   3   67.19    3.30
  -5  -3  -3   74.79    4.00
  -5  -3  -3   68.09    3.90
   5  -3   3   67.09    3.70
   5  -3   3   72.49    4.60
  -5   3  -3   73.39    4.10
   5   3   3   68.49    4.10
   5   3   3   64.59    3.10
   6  -3   3    2.10    2.00
   6  -3   3    0.40    1.50
  -6  -3  -3   -0.50    2.00
   6  -3   3    2.90    2.80
  -6  -3  -3    2.50    2.20
  -6  -3  -3    3.20    2.20
   6   3   3    1.90    2.10
  -6   3  -3    3.40    2.10
   6   3   3    0.50    1.40
  -7  -3  -3    3.10    2.50
  -7  -3  -3    5.60    3.30
   7  -3   3    1.90    1.70
  -7  -3  -3    0.70    2.50
   7  -3   3    1.90    2.90
   7  -3   3   -2.10    2.40
  -7   3  -3    1.30    2.30
   7   3   3    4.10    2.60
  -7   3  -3    4.60    2.30
  -8  -3  -3    6.80    3.10
  -8  -3  -3    5.10    3.40
  -8  -3  -3    6.10    3.10
   8  -3   3    6.60    3.70
   8  -3   3    7.20    3.10
  -8   3  -3    9.70    3.30
   8   3   3    1.70    3.00
  -8   3  -3    3.10    2.80
   9  -3   3    2.00    4.00
  -9  -3  -3    2.20    3.80
  -9  -3  -3   -2.70    3.90
   9  -3   3   -1.90    4.50
  -9  -3  -3    3.20    3.70
  -9   3  -3    1.00    3.70
   9   3   3    4.60    4.30
  -9   3  -3    5.60    3.20
 -10  -3  -3    2.70    4.60
 -10  -3  -3    3.80    4.60
  10  -3   3   -0.70    4.50
 -10  -3  -3    0.50    5.40
  10  -3   3    3.10    5.90
  10   3   3    3.80    4.40
 -10   3  -3   -4.80    4.60
 -10   3  -3   -3.10    3.60
  10   3   3    0.00    5.20
  11  -3   3   -1.70    5.70
 -11  -3  -3   17.20    6.00
 -11  -3  -3    6.50    5.90
  11   3   3   10.10    7.10
  13  -4  -3    5.70    6.70
 -13  -4   3   -2.40    5.80
  13  -4  -3    2.10    6.80
 -13   4   3   -1.90    6.70
  12  -4  -3    9.80    5.30
 -12  -4   3   10.80    4.90
  12  -4  -3   11.70    5.10
 -12  -4   3   10.30    5.90
  12   4  -3    5.70    4.30
  12   4  -3    5.10    5.40
 -12   4   3    3.90    5.20
 -12   4   3    8.70    3.90
 -11  -4   3   10.50    3.70
  11  -4  -3   12.20    4.30
  11  -4  -3    4.40    4.30
 -11  -4   3    3.80    3.90
  11  -4  -3    3.60    4.00
  11   4  -3    4.80    4.30
  11   4  -3    5.60    3.10
 -11   4   3    1.30    4.20
 -11   4   3    6.60    3.20
 -10  -4   3   -0.50    3.00
  10  -4  -3    2.10    3.30
  10  -4  -3   -3.90    3.00
  10  -4  -3    5.00    4.00
 -10  -4   3    1.70    2.10
 -10   4   3    5.10    4.30
 -10   4   3    1.60    2.70
 -10   4   3    4.10    3.60
  10   4  -3   -2.20    2.40
  10   4  -3    1.40    3.40
   9  -4  -3   40.00    5.10
  -9  -4   3   38.70    3.40
   9  -4  -3   37.00    4.50
  -9  -4   3   43.00    4.60
   9  -4  -3   44.30    4.30
  -9   4   3   43.70    4.40
   9   4  -3   38.30    4.30
   9   4  -3   38.70    4.90
  -9   4   3   37.60    4.80
   8  -4  -3   55.99    4.50
   8  -4  -3   49.60    6.70
  -8  -4   3   50.79    4.10
   8  -4  -3   48.90    4.00
  -8  -4   3   56.49    4.10
  -8  -4   3   59.69    3.50
   8   4  -3   52.99    4.20
   8   4  -3   45.20    4.50
  -8   4   3   54.79    4.30
  -8   4   3   53.99    4.40
   7  -4  -3  133.49    5.80
  -7  -4   3  127.69    5.90
  -7  -4   3  134.99    5.00
   7  -4  -3  136.09    5.80
   7  -4  -3  130.29    5.20
  -7  -4   3  138.79    5.60
  -7   4   3  137.29    5.70
  -7   4   3  142.09    5.90
  -7   4   3  134.09    5.80
   7   4  -3  134.89    5.90
   7   4  -3  134.79    5.80
  -6  -4   3   20.40    2.70
   6  -4  -3   19.80    2.40
  -6  -4   3   24.50    2.70
   6  -4  -3   19.30    2.30
   6   4  -3   23.90    2.50
   6   4  -3   27.50    2.80
  -6   4   3   24.20    2.80
  -6   4   3   24.70    2.70
  -6   4   3   26.00    2.80
   5  -4  -3  109.69    4.30
   5  -4  -3  106.69    3.70
  -5  -4   3  105.19    4.60
  -5  -4   3  105.99    4.10
   5   4  -3  104.69    4.50
  -5   4   3  106.79    4.50
   5   4  -3  102.29    4.80
   5   4  -3  113.99    4.70
  -5   4   3  101.49    4.50
  -5   4   3  100.49    4.40
  -4  -4   3   32.10    2.60
   4  -4  -3   34.40    1.50
  -4  -4   3   35.50    2.30
   4  -4  -3   35.20    2.40
  -4   4   3   34.30    2.50
   4   4  -3   31.90    2.60
  -4   4   3   31.30    2.70
   4   4  -3   37.00    2.90
   4   4  -3   31.30    2.60
  -4   4   3   33.20    2.70
  -3  -4   3   -0.30    1.10
  -3  -4   3    0.90    1.00
   3  -4  -3    0.60    1.00
   3   4  -3   -0.40    1.10
  -3   4   3   -0.70    1.00
  -3   4   3    1.60    1.10
   3   4  -3   -1.30    1.30
   3   4  -3    0.30    1.30
   2  -4  -3   17.40    1.30
  -2  -4   3   18.60    1.90
  -2  -4   3   18.50    1.70
  -2  -4   3   20.00    2.30
  -2   4   3   15.80    1.60
   2   4  -3   20.10    2.40
   2   4  -3   17.90    1.90
   2   4  -3   18.60    2.00
  -2   4   3   14.90    1.70
  -1  -4   3   60.69    2.50
  -1  -4   3   52.59    2.40
  -1  -4   3   53.09    3.20
   1   4  -3   55.09    2.60
   1   4  -3   53.39    3.20
  -1   4   3   57.19    2.30
   1   4  -3   59.49    2.50
  -1   4   3   56.59    2.60
   0  -4   3  104.49    4.40
   0  -4   3  101.39    3.20
   0   4   3  103.59    3.80
   0   4  -3   96.29    3.70
   0   4   3  107.79    3.40
   0   4  -3  110.39    4.40
  -1  -4  -3   29.20    1.40
   1  -4   3   31.80    1.40
   1  -4   3   32.40    2.80
  -1  -4  -3   31.80    1.40
   1   4   3   32.90    2.30
  -1   4  -3   31.10    2.80
  -1   4  -3   31.30    2.30
   1   4   3   31.60    2.00
   2  -4   3   31.00    2.80
   2  -4   3   28.70    2.30
   2  -4   3   33.60    1.60
  -2  -4  -3   29.80    1.80
  -2  -4  -3   32.50    1.80
   2   4   3   31.50    2.60
   2   4   3   33.80    2.70
  -2   4  -3   31.30    2.90
   2   4   3   29.10    2.30
  -3  -4  -3    5.30    1.20
   3  -4   3    4.00    1.00
   3  -4   3    1.90    1.70
   3  -4   3    1.80    1.30
  -3  -4  -3    4.70    1.30
   3   4   3    3.80    1.50
   3   4   3    1.60    1.50
  -3   4  -3    1.70    1.70
   4  -4   3   56.89    3.30
   4  -4   3   64.99    4.20
  -4  -4  -3   62.09    3.30
  -4  -4  -3   67.09    3.30
   4  -4   3   62.59    2.90
   4   4   3   66.19    3.90
  -4   4  -3   71.79    4.10
   4   4   3   59.09    3.50
  -5  -4  -3   45.10    3.50
  -5  -4  -3   49.10    3.50
   5  -4   3   47.50    3.10
   5  -4   3   52.39    3.20
   5  -4   3   46.40    4.30
   5   4   3   42.90    3.10
  -5   4  -3   46.00    3.50
   5   4   3   47.10    3.70
  -5   4  -3   40.80    4.10
   6  -4   3    2.10    2.60
   6  -4   3    3.10    2.00
  -6  -4  -3    4.50    2.20
  -6  -4  -3   -2.20    1.90
  -6  -4  -3    3.50    2.10
   6  -4   3    3.40    1.80
   6   4   3    4.90    2.00
   6   4   3    3.20    2.10
  -6   4  -3    3.70    2.00
  -7  -4  -3   -1.40    2.60
   7  -4   3    0.00    2.00
  -7  -4  -3    0.90    2.50
   7  -4   3    4.40    3.00
   7  -4   3   -4.20    2.20
  -7  -4  -3   -1.30    2.40
  -7   4  -3   -0.60    2.20
  -7   4  -3   -0.40    2.30
   7   4   3   -1.30    2.30
   8  -4   3    8.00    4.80
  -8  -4  -3   -0.90    3.00
  -8  -4  -3    4.10    3.30
   8  -4   3    3.40    3.10
   8  -4   3    2.70    2.20
  -8  -4  -3    7.40    3.30
  -8   4  -3    2.20    2.80
   8   4   3   12.10    3.40
  -8   4  -3    0.40    3.00
   9  -4   3   -1.90    3.50
   9  -4   3    4.40    4.90
  -9  -4  -3   -1.10    4.10
  -9  -4  -3    1.50    3.80
  -9  -4  -3   -2.20    3.80
  -9   4  -3   -6.40    4.00
  -9   4  -3    6.70    3.70
   9   4   3   -1.00    4.30
  10  -4   3    3.70    6.50
 -10  -4  -3   -4.20    5.40
  10  -4   3    1.60    4.40
 -10  -4  -3    5.00    4.70
 -10   4  -3    0.50    3.80
  10   4   3    3.00    6.10
  10   4   3    4.80    5.30
 -11  -4  -3   -6.00    6.00
  11  -4   3   -3.70    6.00
 -11  -4  -3   -6.30    5.20
  12  -5  -3   -5.60    5.40
  12  -5  -3    3.00    5.30
 -12  -5   3    1.10    4.70
 -12   5   3    9.40    4.00
  12   5  -3   -2.90    4.40
 -12   5   3    8.90    5.30
  12   5  -3   -2.50    5.60
 -11  -5   3   11.70    2.60
  11  -5  -3    9.80    4.60
  11  -5  -3   13.90    4.60
 -11  -5   3   16.70    4.20
 -11  -5   3   13.50    4.20
  11   5  -3    8.20    3.90
 -11   5   3   22.90    3.90
 -11   5   3   12.30    4.70
  11   5  -3   11.80    5.10
  10  -5  -3   -0.50    3.10
  10  -5  -3   -2.90    3.60
 -10  -5   3   -2.70    2.20
 -10   5   3    0.00    3.40
 -10   5   3    3.80    2.90
  10   5  -3    0.60    3.70
  10   5  -3    0.20    3.20
   9  -5  -3   -0.20    3.10
   9  -5  -3    2.40    2.80
   9  -5  -3    0.00    3.10
  -9  -5   3   -3.30    2.40
  -9  -5   3   -0.50    2.10
  -9   5   3    1.40    2.50
   9   5  -3   -0.30    2.40
  -9   5   3    2.00    5.40
   9   5  -3   -4.70    3.00
   8  -5  -3    1.10    2.10
  -8  -5   3   -1.10    1.90
   8  -5  -3    0.70    2.40
  -8  -5   3    0.80    2.20
  -8  -5   3    1.90    2.20
  -8   5   3   -3.80    2.00
   8   5  -3    4.60    2.40
   8   5  -3   -0.60    2.60
  -8   5   3    1.20    2.40
  -7  -5   3  155.08    5.90
  -7  -5   3  160.68    5.70
  -7  -5   3  158.18    6.50
   7  -5  -3  153.48    6.20
   7  -5  -3  159.28    5.80
   7   5  -3  142.69    6.50
   7   5  -3  166.58    6.70
  -7   5   3  159.48    6.40
  -7   5   3  143.99    6.40
  -6  -5   3    0.80    1.60
  -6  -5   3   -1.30    1.40
   6  -5  -3   -2.70    1.60
   6  -5  -3    1.40    1.40
  -6  -5   3    1.80    1.60
   6   5  -3   -0.60    1.80
   6   5  -3    1.00    1.90
   6   5  -3    1.60    2.00
  -6   5   3   -1.00    1.50
  -6   5   3    0.50    1.50
   5  -5  -3   40.50    2.20
  -5  -5   3   44.60    3.30
   5  -5  -3   38.70    2.80
  -5  -5   3   39.60    2.90
  -5  -5   3   43.50    2.60
   5   5  -3   46.20    3.30
  -5   5   3   44.50    3.20
  -5   5   3   43.80    3.10
   5   5  -3   46.20    3.20
   5   5  -3   46.60    3.40
   4  -5  -3    6.00    1.30
  -4  -5   3    3.60    1.20
  -4  -5   3    2.10    1.40
  -4   5   3    4.40    1.50
  -4   5   3    3.30    1.40
   4   5  -3    2.10    1.40
   4   5  -3    7.40    1.70
   4   5  -3    3.40    1.50
  -3  -5   3   66.69    3.30
  -3  -5   3   67.99    2.70
   3   5  -3   66.49    3.80
   3   5  -3   68.49    3.20
  -3   5   3   72.29    3.10
   3   5  -3   68.89    3.30
  -2  -5   3  134.69    4.00
  -2  -5   3  128.49    4.50
  -2  -5   3  126.89    5.20
  -2   5   3  125.59    4.60
  -2   5   3  133.79    4.20
   2   5  -3  130.59    5.20
   2   5  -3  129.99    4.50
   2   5  -3  129.39    4.40
  -1  -5   3  232.28    7.40
  -1  -5   3  242.98    7.90
  -1  -5   3  230.78    6.70
  -1   5   3  237.58    7.20
   1   5  -3  233.88    6.90
   1   5  -3  237.78    7.80
   1   5  -3  243.18    6.70
  -1   5   3  245.18    6.50
   0  -5   3   13.30    1.60
   0  -5   3   13.00    1.20
   0  -5   3   14.60    2.10
   0   5   3   14.80    1.40
   0   5  -3   16.40    1.70
   0   5  -3   12.60    1.90
   0   5   3   14.30    1.40
   1  -5   3  109.79    4.90
   1  -5   3  118.39    4.50
  -1   5  -3  117.69    4.50
   1   5   3  122.59    4.60
   1   5   3  126.09    4.00
   1   5   3  122.09    4.90
  -1   5  -3  123.29    5.10
   2  -5   3  191.88    6.40
   2  -5   3  189.68    6.90
  -2   5  -3  196.88    7.00
   2   5   3  191.38    6.50
   2   5   3  197.98    6.90
   2   5   3  197.88    5.90
   3  -5   3   15.40    2.00
  -3  -5  -3   17.70    1.60
   3  -5   3   17.00    2.50
  -3  -5  -3   16.10    1.70
   3   5   3   15.30    2.30
   3   5   3   13.90    2.20
  -3   5  -3   15.30    2.40
  -4  -5  -3   54.69    3.90
  -4  -5  -3   56.39    3.00
   4  -5   3   50.69    4.20
   4  -5   3   56.49    3.40
   4  -5   3   53.19    2.50
   4   5   3   53.89    3.80
  -4   5  -3   60.09    4.30
   4   5   3   48.10    3.80
  -5  -5  -3   22.10    2.70
   5  -5   3   20.00    2.50
  -5  -5  -3   24.50    2.90
   5  -5   3   30.50    4.10
   5  -5   3   19.20    2.40
  -5   5  -3   26.70    3.00
   5   5   3   27.50    2.80
  -5   5  -3   23.10    3.40
   5   5   3   23.80    3.00
   6  -5   3    3.90    2.90
  -6  -5  -3    2.10    2.10
  -6  -5  -3    3.90    2.10
   6  -5   3    1.30    2.00
   6  -5   3    2.50    1.90
   6   5   3    5.80    2.30
  -6   5  -3    3.00    2.10
   6   5   3    5.40    2.50
  -7  -5  -3    8.10    2.60
   7  -5   3    7.20    3.60
   7  -5   3    4.60    2.30
   7  -5   3    6.30    2.40
  -7  -5  -3    3.60    2.60
  -7   5  -3    3.30    2.50
   7   5   3    2.60    2.40
   7   5   3    2.50    2.30
   8  -5   3    6.00    3.00
  -8  -5  -3   -0.50    3.40
  -8  -5  -3    9.00    3.30
   8  -5   3    7.70    2.80
   8   5   3   13.50    3.40
  -8   5  -3    8.70    3.20
   9  -5   3  -11.80    4.80
  -9  -5  -3    0.20    3.50
   9  -5   3    2.00    3.80
  -9  -5  -3    5.50    4.70
   9   5   3    3.20    3.80
  -9   5  -3    5.00    3.60
  10  -5   3    5.80    5.00
 -10  -5  -3   -3.70    4.40
  10  -5   3  -13.00    6.50
 -10  -5  -3   -3.20    5.90
  10   5   3   -7.00    5.20
 -10   5  -3   -1.20    4.20
  12  -6  -3    0.50    6.00
 -12  -6   3    7.10    5.10
 -12   6   3    9.80    7.30
 -12   6   3   -0.60    5.40
 -11  -6   3   -3.80    2.90
 -11  -6   3   -1.60    4.10
 -11  -6   3    5.00    4.00
  11  -6  -3    5.50    4.80
  11   6  -3    1.10    5.00
 -11   6   3   -2.00    3.80
 -11   6   3    1.70    4.40
  11   6  -3    3.80    3.80
 -10  -6   3    7.70    2.80
 -10  -6   3   12.50    3.70
  10  -6  -3    6.40    3.80
 -10  -6   3    9.00    3.40
 -10   6   3    6.00    3.80
 -10   6   3    9.40    3.70
  10   6  -3    4.30    3.10
  10   6  -3    9.80    4.00
   9  -6  -3    1.20    2.80
  -9  -6   3    1.20    2.60
  -9  -6   3    1.50    2.40
   9   6  -3   -3.00    3.10
   9   6  -3    5.40    3.10
  -9   6   3   -2.10    3.20
  -9   6   3    0.00    2.90
  -8  -6   3   29.90    3.10
   8  -6  -3   29.10    3.20
  -8  -6   3   30.80    3.70
  -8  -6   3   38.60    4.10
  -8   6   3   27.10    3.50
   8   6  -3   24.30    3.50
   8   6  -3   28.30    3.90
  -8   6   3   33.00    4.30
   7  -6  -3   53.39    3.50
  -7  -6   3   50.69    3.50
  -7  -6   3   50.99    3.90
  -7  -6   3   43.00    4.20
   7   6  -3   49.80    4.70
   7   6  -3   49.60    4.40
  -7   6   3   50.59    4.50
  -7   6   3   45.20    4.10
   7   6  -3   39.30    6.80
  -6  -6   3   -0.30    1.80
  -6  -6   3   -0.70    1.50
   6  -6  -3    3.70    1.50
  -6  -6   3    2.50    1.80
  -6   6   3    1.90    2.10
   6   6  -3    2.70    2.00
   6   6  -3   -1.00    2.00
   6   6  -3    0.30    2.30
  -6   6   3   -1.10    1.70
  -5  -6   3    7.50    1.80
  -5  -6   3    6.60    1.40
   5  -6  -3    6.30    1.20
  -5  -6   3    4.20    2.00
   5   6  -3    5.90    1.90
  -5   6   3    7.60    1.90
   5   6  -3    5.80    2.10
   5   6  -3    6.80    1.80
  -5   6   3    7.80    1.90
  -4  -6   3   30.70    3.00
  -4  -6   3   27.50    2.60
   4  -6  -3   25.80    1.40
  -4  -6   3   34.20    2.00
   4   6  -3   26.70    2.70
  -4   6   3   29.00    2.60
   4   6  -3   29.90    3.10
   4   6  -3   26.00    2.90
  -4   6   3   28.10    2.80
  -3  -6   3   47.20    3.00
  -3  -6   3   47.90    2.80
  -3   6   3   46.80    2.60
   3   6  -3   45.70    2.80
   3   6  -3   52.39    3.10
   3   6  -3   44.10    3.30
  -2  -6   3   50.99    3.40
  -2  -6   3   53.89    2.90
  -2  -6   3   55.39    2.90
   2   6  -3   49.30    2.80
  -2   6   3   55.49    2.20
   2   6  -3   51.19    3.60
  -2   6   3   54.29    2.50
   2   6  -3   51.29    2.80
  -1  -6   3    5.00    1.60
  -1  -6   3    2.10    1.00
  -1  -6   3    2.20    1.20
  -1   6   3    2.50    0.90
   1   6  -3    3.20    1.10
  -1   6   3    2.90    1.20
   1   6  -3    2.90    1.30
   1   6  -3    1.60    1.50
   0  -6   3   12.90    2.10
   0  -6   3   12.30    1.70
   0  -6   3   14.00    1.30
   0   6  -3   13.30    1.70
   0   6   3   14.80    1.40
   0   6  -3   11.80    2.10
   1  -6   3   59.79    3.70
   1  -6   3   59.59    3.10
   1   6   3   61.69    2.60
  -1   6  -3   63.59    3.90
   1   6   3   59.69    3.70
   2  -6   3   20.90    2.40
   2  -6   3   25.80    3.00
   2   6   3   20.80    2.10
   2   6   3   24.40    2.80
  -2   6  -3   26.50    3.10
   3  -6   3   72.19    4.40
   3  -6   3   78.09    3.90
  -3   6  -3   67.19    4.60
   3   6   3   73.29    4.20
   4  -6   3   42.30    4.30
   4  -6   3   36.60    3.40
  -4  -6  -3   39.10    2.00
  -4  -6  -3   40.90    2.00
  -4   6  -3   42.80    4.20
   4   6   3   42.70    3.70
   5  -6   3    0.90    2.10
   5  -6   3    1.40    2.60
   5  -6   3   -0.50    1.30
  -5  -6  -3   -0.10    1.40
  -5  -6  -3    0.60    1.40
   5   6   3    2.00    2.90
  -5   6  -3   -1.60    2.50
   6  -6   3   43.10    5.50
   6  -6   3   52.89    3.40
  -6  -6  -3   51.39    3.70
   6  -6   3   50.09    4.20
  -6  -6  -3   54.39    3.60
  -6   6  -3   47.50    5.50
   6   6   3   51.89    4.30
   6   6   3   42.70    5.00
  -6   6  -3   53.59    4.70
  -7  -6  -3    8.70    2.50
   7  -6   3    2.20    2.30
  -7  -6  -3    3.40    2.40
   7  -6   3    7.20    3.80
   7  -6   3   -1.00    2.50
  -7   6  -3   -3.10    2.60
   7   6   3    1.60    2.60
   7   6   3    2.40    3.10
   8  -6   3   -1.30    2.90
   8  -6   3    1.00    3.00
  -8  -6  -3    0.50    3.20
  -8  -6  -3    0.60    2.90
  -8   6  -3   -1.50    3.30
   8   6   3    8.00    3.20
   9  -6   3    4.20    4.00
  -9  -6  -3    4.40    3.90
   9  -6   3    5.40    5.50
  -9  -6  -3    0.40    4.00
  -9   6  -3   -2.40    3.90
   9   6   3    9.30    4.40
 -10  -6  -3   -3.80    4.60
 -10  -6  -3    4.30    4.60
  10  -6   3   -4.40    4.60
  10  -6   3   23.20    7.10
  10   6   3    0.70    6.40
 -12  -7   3    6.70    5.10
  12  -7  -3   14.50    6.40
 -12   7   3   10.90    6.10
  11  -7  -3    4.50    5.10
 -11  -7   3   -0.80    4.00
 -11  -7   3    5.70    3.50
 -11   7   3   -0.90    4.70
  11   7  -3   -6.90    3.90
 -11   7   3    3.20    4.50
  11   7  -3    0.30    5.50
 -10  -7   3    6.70    4.10
 -10  -7   3    5.10    3.00
  10  -7  -3   17.40    4.10
 -10  -7   3   11.10    3.40
  10   7  -3    7.20    3.60
  10   7  -3    9.90    4.80
 -10   7   3   10.30    4.00
 -10   7   3   14.30    4.20
  -9  -7   3    2.20    3.20
  -9  -7   3    0.70    2.70
   9  -7  -3    3.70    3.20
  -9  -7   3    2.80    2.70
  -9   7   3   -2.20    3.10
  -9   7   3   -3.40    3.30
   9   7  -3   -0.80    3.60
   9   7  -3   -2.40    2.90
   8  -7  -3   46.60    4.10
  -8  -7   3   50.79    3.90
  -8  -7   3   47.20    4.30
  -8  -7   3   55.79    5.60
   8   7  -3   49.00    5.40
  -8   7   3   42.70    5.10
   8   7  -3   54.29    5.90
  -8   7   3   58.89    4.90
   8   7  -3   50.29    4.90
  -7  -7   3   45.30    3.20
  -7  -7   3   38.30    4.50
   7  -7  -3   38.10    3.30
  -7  -7   3   45.50    4.00
   7   7  -3   38.40    4.60
   7   7  -3   38.60    4.80
  -7   7   3   44.50    4.40
  -7   7   3   43.60    4.10
   7   7  -3   40.40    4.90
  -6  -7   3    3.20    1.40
  -6  -7   3    0.20    1.90
   6  -7  -3    3.40    1.50
  -6  -7   3    7.20    4.00
  -6   7   3    4.30    2.40
   6   7  -3    2.30    2.20
   6   7  -3    6.00    2.30
   6   7  -3    3.90    2.40
  -6   7   3    3.90    2.20
  -5  -7   3    5.00    2.00
   5  -7  -3    6.00    1.20
  -5  -7   3    6.40    2.30
  -5  -7   3    6.20    1.10
   5   7  -3    4.40    2.30
  -5   7   3    6.30    2.20
  -5   7   3    9.10    2.10
   5   7  -3    6.10    2.00
   5   7  -3    4.00    2.10
  -4  -7   3   10.40    1.80
  -4  -7   3   10.20    2.20
   4   7  -3    9.50    1.90
   4   7  -3    7.30    2.10
  -4   7   3   11.60    1.90
   4   7  -3    7.50    2.00
  -3  -7   3   22.20    2.40
  -3  -7   3   20.20    2.30
   3   7  -3   23.00    3.00
   3   7  -3   21.70    2.50
   3   7  -3   25.20    2.50
  -3   7   3   17.60    1.50
  -3   7   3   21.10    2.30
  -2  -7   3    2.50    1.20
  -2  -7   3    0.40    1.50
  -2  -7   3    4.80    1.80
   2   7  -3    0.30    1.40
  -2   7   3    1.80    1.10
   2   7  -3    2.10    1.40
   2   7  -3    4.00    1.80
  -2   7   3    0.70    1.00
  -1  -7   3    8.60    2.10
  -1  -7   3    4.40    1.40
  -1  -7   3    2.60    1.20
   1   7  -3    7.80    1.40
  -1   7   3    6.70    1.00
   1   7  -3    5.40    1.40
  -1   7   3    4.60    1.40
   1   7  -3    6.30    1.90
   0  -7   3   15.80    2.00
   0  -7   3   20.70    2.80
   0  -7   3   20.90    1.50
   0   7   3   19.10    1.50
   0   7  -3   22.10    2.80
   0   7  -3   20.90    1.50
   0   7  -3   17.50    2.00
   1  -7   3  168.68    6.90
   1  -7   3  179.28    6.40
   1   7   3  176.78    5.20
   1   7   3  178.28    6.60
  -1   7  -3  184.58    7.10
   2  -7   3   73.19    4.60
   2  -7   3   75.69    4.00
  -2   7  -3   61.69    4.50
   2   7   3   78.09    4.40
   2   7   3   76.69    3.10
   3  -7   3    1.20    2.30
   3  -7   3   -0.60    1.60
   3   7   3    1.50    1.90
  -3   7  -3    2.50    2.40
   4  -7   3   17.90    2.80
   4  -7   3   23.90    3.20
  -4   7  -3   17.80    3.30
   5  -7   3    3.20    3.10
   5  -7   3    5.20    2.50
   5   7   3    4.00    2.50
  -5   7  -3    6.70    3.20
   6  -7   3   15.60    3.90
   6  -7   3   11.60    1.70
  -6  -7  -3   13.70    1.80
  -6  -7  -3   12.10    1.70
   6  -7   3   13.70    3.00
  -6   7  -3    8.40    3.70
  -6   7  -3   11.20    2.80
   6   7   3    8.70    2.60
  -7  -7  -3    0.90    2.10
   7  -7   3   -0.60    4.10
  -7  -7  -3    1.00    2.20
   7  -7   3    1.70    2.10
   7  -7   3    7.30    3.20
   7   7   3    0.00    2.80
  -7   7  -3   -4.20    3.10
  -8  -7  -3   -0.10    2.70
   8  -7   3    1.70    2.70
  -8  -7  -3    3.10    2.90
   8  -7   3    3.30    3.40
   8   7   3    4.30    3.30
  -8   7  -3   -9.50    3.60
   9  -7   3    4.90    3.60
  -9  -7  -3    2.50    3.60
   9  -7   3   -6.30    5.90
  -9  -7  -3   -3.20    3.30
   9   7   3    4.00    4.30
  -9   7  -3   -4.30    4.60
 -10  -7  -3    4.40    4.50
  10  -7   3   -9.60    7.80
 -10  -7  -3    4.80    8.40
  10  -7   3    5.60    5.00
 -11  -8   3    1.40    3.90
 -11  -8   3   -5.50    3.70
 -11   8   3    4.10    7.00
  11   8  -3    3.80    4.60
  11   8  -3  -12.40    5.40
  11   8  -3   -5.10    6.10
 -11   8   3   -0.60    4.80
  10  -8  -3    2.20    3.80
 -10  -8   3   -3.10    3.00
 -10  -8   3   -1.60    4.60
 -10  -8   3   -0.80    3.50
  10   8  -3    4.00    5.10
  10   8  -3   -3.20    4.20
  10   8  -3   -3.00    4.10
 -10   8   3    3.60    4.20
 -10   8   3    3.90    4.40
   9  -8  -3   -0.60    3.10
  -9  -8   3    2.50    3.20
  -9  -8   3    4.60    4.10
  -9  -8   3   -1.90    2.40
   9   8  -3   -0.80    3.50
  -9   8   3   -3.10    3.20
   9   8  -3   -3.60    3.30
  -9   8   3   -0.20    3.70
   9   8  -3   -1.50    4.20
   8  -8  -3    3.20    2.40
  -8  -8   3    6.10    3.00
  -8  -8   3    5.90    2.00
   8   8  -3    2.50    3.40
  -8   8   3    5.60    3.10
   8   8  -3   -2.30    3.00
   8   8  -3    3.40    3.50
  -8   8   3   -0.40    3.00
   7  -8  -3   21.40    2.50
  -7  -8   3   18.30    1.80
  -7  -8   3   17.60    3.60
  -7  -8   3   20.60    3.40
  -7   8   3   17.50    3.10
   7   8  -3   19.40    3.60
   7   8  -3   16.00    3.60
   7   8  -3   15.50    3.10
  -7   8   3   24.50    5.50
   6  -8  -3   54.99    3.10
  -6  -8   3   62.49    5.10
  -6  -8   3   58.79    4.40
  -6   8   3   61.39    4.70
  -6   8   3   51.09    4.30
   6   8  -3   59.59    4.80
   6   8  -3   54.59    5.10
   6   8  -3   54.79    4.60
  -5  -8   3    2.70    2.50
   5  -8  -3    3.60    1.40
  -5  -8   3    3.40    2.10
  -5   8   3    7.20    2.20
   5   8  -3    3.10    2.40
   5   8  -3    1.50    2.20
   5   8  -3    5.20    2.20
  -5   8   3   -0.40    2.10
  -4  -8   3    1.80    1.80
  -4  -8   3    1.60    2.20
   4   8  -3   -0.20    1.70
  -4   8   3    3.30    1.20
   4   8  -3   -1.20    1.90
   4   8  -3    3.00    1.90
  -4   8   3    0.10    1.60
  -3  -8   3   57.09    3.80
  -3  -8   3   58.49    3.60
   3   8  -3   55.79    3.40
   3   8  -3   52.79    3.70
  -3   8   3   59.39    3.10
   3   8  -3   64.89    4.30
  -3   8   3   54.89    2.60
  -2  -8   3   -0.30    1.60
  -2  -8   3   -0.30    1.90
  -2  -8   3   -0.50    1.30
  -2   8   3   -0.50    1.10
   2   8  -3    1.80    1.50
  -2   8   3   -0.40    1.30
   2   8  -3   -1.40    1.70
   2   8  -3    1.80    1.50
  -1  -8   3    5.00    1.50
  -1  -8   3    3.30    1.60
  -1  -8   3    5.80    2.20
   1   8  -3    4.10    1.40
  -1   8   3    3.90    1.60
  -1   8   3    4.70    1.10
   1   8  -3    2.40    1.50
   1   8  -3    4.90    2.20
   0  -8   3   21.90    2.60
   0  -8   3   28.00    3.20
   0   8   3   23.80    2.80
   0   8  -3   27.60    1.70
   0   8   3   23.10    2.80
   0   8  -3   23.60    2.30
   0   8   3   22.90    1.60
   0   8  -3   26.40    3.50
   1  -8   3    2.30    2.10
   1  -8   3    0.40    1.60
  -1   8  -3   -0.30    2.10
   1   8   3    2.90    2.10
   1   8   3    1.00    1.00
   2  -8   3   40.20    4.20
   2   8   3   41.90    4.00
  -2   8  -3   40.90    4.30
   2   8   3   42.30    2.50
   3  -8   3   54.19    4.80
  -3   8  -3   49.00    4.90
   3   8   3   61.29    4.60
   4  -8   3  105.79    5.80
   4  -8   3   74.39    9.80
   4   8   3  111.09    6.10
  -4   8  -3  101.79    6.40
   4   8   3  108.49    5.00
   5  -8   3    6.70    3.40
   5  -8   3    5.70    2.80
  -5   8  -3   18.00    4.50
   5   8   3    4.60    2.70
   6  -8   3    3.20    2.70
   6  -8   3    0.30    3.60
   6   8   3    2.90    2.70
  -6   8  -3   -2.70    3.80
  -6   8  -3    0.40    3.30
   7  -8   3   -1.50    4.80
   7  -8   3   -2.60    3.00
   7   8   3    1.20    2.80
  -7   8  -3   -5.60    3.40
   8  -8   3    9.30    3.60
   8  -8   3    2.60    5.40
  -8   8  -3   -3.10    4.40
   8   8   3   12.30    3.80
  -9  -8  -3   -2.00    2.90
  -9  -8  -3   -2.80    3.40
   9  -8   3    0.30    3.60
   9  -8   3   16.50    6.50
   9   8   3   -8.00    5.10
  -9   8  -3   -6.40    5.40
  11  -9  -3  -11.30    7.20
 -11   9   3   -3.90    5.00
  11   9  -3    4.90    6.70
 -11   9   3   -4.10    6.80
 -10  -9   3    2.80    5.40
  10  -9  -3    2.20    3.80
 -10  -9   3   -0.80    3.50
 -10   9   3    4.00    4.40
  10   9  -3   -3.10    5.50
 -10   9   3   -0.60    4.90
  10   9  -3   -5.50    4.70
  10   9  -3   -1.80    5.20
  -9  -9   3    2.00    5.00
   9  -9  -3    6.10    3.40
  -9  -9   3    8.90    3.30
   9   9  -3   -0.70    4.50
   9   9  -3   -2.50    4.90
  -9   9   3    4.30    4.20
  -9   9   3    4.90    3.80
   9   9  -3    8.70    4.10
   8  -9  -3   10.00    2.70
  -8  -9   3   -5.90    4.60
  -8  -9   3    6.70    3.00
   8   9  -3    4.50    3.10
  -8   9   3    4.20    3.50
   8   9  -3    4.70    4.20
   8   9  -3    4.50    4.10
  -8   9   3    5.90    3.20
  -7  -9   3    1.40    3.20
   7  -9  -3    0.40    2.10
  -7  -9   3    3.80    3.00
  -7   9   3    5.30    3.30
  -7   9   3    4.80    2.90
   7   9  -3    6.90    3.10
   7   9  -3    0.30    3.60
   7   9  -3    5.70    3.50
  -6  -9   3    1.10    3.00
  -6  -9   3    1.60    2.40
   6  -9  -3    1.80    1.70
  -6   9   3    0.10    2.50
   6   9  -3   -0.50    3.00
   6   9  -3    3.30    2.80
   6   9  -3   -1.40    2.60
  -6   9   3    1.30    2.70
  -5  -9   3    1.60    2.40
   5   9  -3    0.70    2.60
  -5   9   3   -1.60    2.20
   5   9  -3    0.90    2.80
   5   9  -3    0.40    2.20
  -5   9   3    0.30    2.10
  -4  -9   3    0.70    2.10
  -4  -9   3    2.80    2.50
  -4   9   3   -0.10    1.80
  -4   9   3    3.50    1.40
   4   9  -3   -2.10    2.40
   4   9  -3   -1.60    2.10
   4   9  -3   -2.60    1.70
  -3  -9   3   50.59    3.90
  -3  -9   3   48.80    4.30
   3   9  -3   45.80    3.50
   3   9  -3   43.50    3.90
   3   9  -3   52.79    4.70
  -3   9   3   51.39    3.10
  -3   9   3   44.20    2.90
  -2  -9   3   81.99    4.10
  -2  -9   3   79.09    4.90
  -2   9   3   76.49    3.20
   2   9  -3   73.49    3.80
  -2   9   3   68.09    3.60
   2   9  -3   70.49    3.70
   2   9  -3   73.99    5.00
  -1  -9   3   23.00    3.10
  -1  -9   3   30.60    2.70
  -1  -9   3   33.80    4.10
  -1   9   3   38.70    3.80
  -1   9   3   32.70    3.20
   1   9  -3   25.90    2.50
   1   9  -3   32.90    3.80
   1   9  -3   30.60    2.90
  -1   9   3   27.30    1.90
   0  -9   3    7.00    2.40
   0  -9   3    7.40    2.80
   0   9   3    8.20    2.20
   0   9   3    4.00    2.20
   0   9  -3    3.50    1.70
   0   9  -3    3.80    2.40
   0   9  -3    5.10    1.10
   1  -9   3    0.30    2.20
   1  -9   3    5.40    2.50
   1   9   3   -1.50    2.50
  -1   9  -3   -1.00    1.90
   1   9   3   -2.30    2.10
   1   9   3   -0.30    1.00
  -1   9  -3   -1.70    2.20
   2  -9   3    7.80    3.00
   2  -9   3    9.50    3.00
  -2   9  -3    9.90    3.00
   2   9   3    7.20    2.80
   2   9   3   10.90    1.60
   3  -9   3  157.88    6.90
   3  -9   3  123.39    8.60
  -3   9  -3  154.78    7.60
   3   9   3  138.59    7.00
   4  -9   3   71.29    6.00
   4  -9   3   81.69    5.50
   4   9   3   78.29    5.90
   4   9   3   64.79    4.50
   5  -9   3    2.90    3.40
   5  -9   3    3.90    2.80
   5   9   3    3.50    2.90
  -5   9  -3    6.40    3.90
   6  -9   3   -4.20    2.80
   6  -9   3   -3.10    3.90
  -6   9  -3    2.50    3.60
   6   9   3    1.70    3.20
  -6   9  -3    1.60    4.30
   7  -9   3    5.20    3.30
   7   9   3    3.30    4.10
  -7   9  -3    2.90    4.70
  -7   9  -3    2.50    4.20
   8  -9   3    8.70    6.10
   8  -9   3    6.50    3.70
   8   9   3    8.60    4.20
  -8   9  -3    0.10    5.30
   9  -9   3  -14.90    6.90
   9  -9   3   -0.70    4.00
  10 -10  -3    1.40    4.70
 -10 -10   3   -8.10    3.70
  10  10  -3    8.60    6.30
  10  10  -3   -5.10    6.00
 -10  10   3    1.90    4.70
 -10  10   3   -3.70    5.50
   9 -10  -3    5.30    3.60
  -9 -10   3   -1.70    5.40
  -9 -10   3    2.70    3.40
  -9  10   3   -7.90    3.70
   9  10  -3    8.00    4.50
  -9  10   3    5.80    4.80
   9  10  -3   -1.80    4.80
   9  10  -3    0.70    5.40
  -8 -10   3    1.00    3.10
   8 -10  -3    0.50    2.80
  -8 -10   3    4.60    4.60
  -8  10   3    4.70    3.40
   8  10  -3    0.50    3.70
  -8  10   3    4.10    3.90
   8  10  -3    2.30    4.50
   8  10  -3   -2.00    4.70
   7 -10  -3    1.60    2.20
  -7 -10   3   -1.20    2.70
   7  10  -3   -1.60    3.90
   7  10  -3    4.10    3.80
  -7  10   3    4.30    3.10
  -7  10   3    6.30    3.40
   7  10  -3   -1.00    3.90
   6 -10  -3   18.00    2.30
  -6 -10   3   19.30    3.60
  -6 -10   3   17.10    4.00
  -6  10   3   18.30    3.40
   6  10  -3   16.50    3.80
  -6  10   3   15.20    3.40
   6  10  -3   18.50    4.10
   6  10  -3   19.20    3.50
  -5 -10   3    6.20    2.90
  -5 -10   3   13.00    3.30
  -5  10   3   16.80    2.80
   5  10  -3   12.10    2.90
  -5  10   3   12.70    3.00
   5  10  -3   11.90    3.80
   5  10  -3   15.00    3.70
  -4 -10   3   -0.20    2.60
  -4 -10   3    3.50    2.80
  -4  10   3    2.00    2.10
   4  10  -3   -1.00    2.60
   4  10  -3   -0.90    2.20
   4  10  -3    3.40    2.80
  -4  10   3    3.10    1.70
  -3 -10   3   -0.10    2.30
  -3 -10   3   -0.20    2.40
   3  10  -3    5.60    3.20
   3  10  -3   -0.70    2.10
   3  10  -3   -0.40    2.40
  -3  10   3   -2.80    1.80
  -3  10   3    2.80    1.70
  -2 -10   3   11.70    2.40
  -2 -10   3    6.60    2.50
  -2  10   3   15.20    1.80
   2  10  -3   15.30    2.30
   2  10  -3    8.70    3.60
   2  10  -3   10.10    2.20
  -2  10   3    9.00    2.20
  -1 -10   3    8.10    3.10
  -1 -10   3    1.30    2.10
  -1  10   3    5.30    1.30
   1  10  -3    3.40    1.70
   1  10  -3    2.60    2.80
  -1  10   3    5.30    2.30
   1  10  -3    4.10    2.10
  -1  10   3   11.00    2.70
   0 -10   3    6.20    2.80
   0 -10   3    8.00    3.20
   0  10  -3    7.90    2.10
   0  10   3   11.70    2.70
   0  10   3   10.00    2.90
   0  10  -3   12.30    3.10
   0  10  -3   14.00    1.80
   1 -10   3   14.70    3.30
   1 -10   3   11.60    3.40
  -1  10  -3   15.60    2.60
   1  10   3   18.70    2.00
   1  10   3   19.90    3.10
  -1  10  -3   12.00    3.30
   1  10   3   14.20    3.20
   2 -10   3  190.18    8.00
   2 -10   3  175.28    8.30
  -2  10  -3  189.28    8.80
   2  10   3  177.88    8.10
   2  10   3  175.68    5.70
   2  10   3  182.08    8.00
   3 -10   3   33.10    4.50
   3 -10   3   42.30    4.80
  -3  10  -3   42.10    5.00
   3  10   3   33.00    4.60
   4 -10   3    2.20    2.90
   4 -10   3    0.90    3.60
  -4  10  -3    3.10    3.80
   4  10   3    0.20    3.40
   5 -10   3    9.80    3.40
   5 -10   3    3.80    4.10
  -5  10  -3    6.30    4.20
   5  10   3    8.50    4.10
   6 -10   3   -3.40    3.10
   6 -10   3   -7.40    6.00
  -6  10  -3    4.50    5.00
   6  10   3   -4.00    3.70
  -6  10  -3   -1.60    4.20
   7 -10   3    2.70    3.70
   7 -10   3   -9.60    5.30
  -7  10  -3   -0.90    4.50
   7  10   3    0.40    4.50
  -7  10  -3    3.80    6.50
   8 -10   3    3.40    3.90
   8 -10   3   -5.30    6.00
  -8  10  -3   -6.10    5.80
  -9 -11   3   -2.70    3.70
   9 -11  -3   -6.20    3.80
  -9 -11   3   10.10    6.80
   9  11  -3   -1.90    6.10
   9  11  -3    2.90    5.80
  -9  11   3   -1.40    5.40
  -9  11   3   -2.10    4.20
   9  11  -3   -0.70    6.30
  -8 -11   3   15.90    5.70
  -8 -11   3    2.20    3.40
   8 -11  -3    1.40    3.00
   8  11  -3    2.80    4.90
  -8  11   3   -0.20    6.00
  -8  11   3   -0.30    3.60
   8  11  -3    1.20    4.80
   8  11  -3   -5.10    5.20
   7 -11  -3    1.10    2.50
  -7 -11   3    7.30    5.70
  -7 -11   3    0.40    3.20
   7  11  -3    0.40    5.50
  -7  11   3    2.00    4.00
  -7  11   3   -1.90    3.20
   7  11  -3   -0.10    4.40
   7  11  -3    1.60    4.40
  -6 -11   3    3.70    4.10
  -6 -11   3    7.40    3.10
  -6  11   3    9.00    4.90
   6  11  -3   14.00    3.70
   6  11  -3   16.90    4.50
  -6  11   3    5.40    3.30
   6  11  -3   12.80    4.50
  -5 -11   3    0.60    2.70
  -5 -11   3    3.90    3.50
   5  11  -3    0.20    3.50
  -5  11   3    0.50    2.90
  -5  11   3    6.00    2.80
  -5  11   3    1.50    2.10
   5  11  -3    1.60    3.40
   5  11  -3    4.80    2.80
  -4 -11   3    1.10    2.70
  -4 -11   3   -0.50    2.90
  -4  11   3    3.90    2.50
   4  11  -3    1.70    3.20
   4  11  -3    4.00    3.50
  -4  11   3    3.80    1.90
   4  11  -3   -1.60    2.50
  -3 -11   3    1.70    2.80
  -3 -11   3   -2.80    2.50
   3  11  -3    0.60    2.30
  -3  11   3    3.60    2.00
   3  11  -3    0.10    3.30
   3  11  -3   -1.10    2.50
  -3  11   3    0.60    2.20
  -2 -11   3    2.80    2.70
  -2  11   3    3.50    1.60
   2  11  -3   -1.70    3.30
  -2  11   3    1.00    2.20
  -2  11   3   -0.10    2.70
   2  11  -3   -1.10    2.10
   2  11  -3    1.10    2.20
  -1 -11   3    6.00    3.00
  -1 -11   3    7.90    3.60
  -1  11   3    5.80    1.40
  -1  11   3    2.10    2.80
   1  11  -3    6.70    2.10
   1  11  -3    3.00    3.40
  -1  11   3    4.30    2.60
   1  11  -3    5.90    2.30
   0 -11   3    2.00    2.60
   0 -11   3   10.40    3.70
   0  11   3    4.40    2.80
   0  11  -3    4.10    2.30
   0  11  -3    0.90    3.20
   0  11  -3    3.90    1.40
   0  11   3    3.10    3.00
   1 -11   3   20.40    3.90
   1 -11   3   19.00    3.70
   1  11   3   18.90    3.50
  -1  11  -3   23.20    4.20
   1  11   3   19.10    7.20
  -1  11  -3   22.90    3.10
   2 -11   3    4.90    2.90
   2 -11   3    3.20    3.60
   2  11   3    4.80    3.10
   2  11   3    6.60    3.40
  -2  11  -3    1.10    3.80
   2  11   3    2.60    1.50
   3 -11   3    8.60    4.10
   3 -11   3    8.20    3.10
   3  11   3   10.90    4.00
   3  11   3    4.50    4.00
  -3  11  -3   10.50    4.30
   4 -11   3   11.00    4.70
   4 -11   3   10.80    3.50
  -4  11  -3   19.40    5.10
   4  11   3   17.50    4.80
   5 -11   3   -1.40    3.10
   5 -11   3   -3.20    4.60
  -5  11  -3    5.30    4.90
   5  11   3    3.00    4.50
   6 -11   3   -3.10    3.50
   6  11   3    3.90    5.00
  -6  11  -3    1.30    4.60
  -6  11  -3    6.50    5.70
   7 -11   3    1.70    6.20
   7 -11   3   -7.00    3.70
  -7  11  -3    1.30    6.70
   7  11   3    0.30    5.40
  -7  11  -3    2.60    5.70
  -8 -12   3    1.80    6.30
  -8 -12   3    8.50    4.10
   8  12  -3    8.80    5.70
   8  12  -3   -1.80    5.60
   8  12  -3   -0.20    5.90
  -8  12   3   -2.10    4.00
  -8  12   3    0.70    5.30
  -7 -12   3    2.00    3.30
  -7 -12   3    0.60    5.20
   7  12  -3   -0.90    5.00
   7  12  -3   -3.00    5.30
   7  12  -3   -5.80    4.40
  -7  12   3    5.40    3.60
  -7  12   3    3.50    4.30
  -6 -12   3   15.10    3.90
   6  12  -3   12.60    4.20
   6  12  -3   14.10    5.10
   6  12  -3   -0.40    4.60
  -6  12   3   14.50    3.90
  -6  12   3    7.60    3.70
  -5 -12   3    3.00    3.40
  -5 -12   3    3.20    4.30
  -5  12   3    8.20    3.40
   5  12  -3    1.90    4.10
  -5  12   3    2.00    2.50
   5  12  -3    5.50    3.30
  -5  12   3    0.50    3.30
   5  12  -3    7.30    4.50
  -4 -12   3    4.60    3.00
  -4 -12   3    8.70    4.40
  -4  12   3   12.40    2.70
   4  12  -3   11.40    3.10
  -4  12   3    7.80    2.80
   4  12  -3    9.10    4.50
   4  12  -3    3.90    3.60
  -3 -12   3    2.80    2.80
  -3  12   3   11.60    2.50
   3  12  -3   11.80    2.90
   3  12  -3    8.80    4.10
  -3  12   3    7.30    2.80
  -3  12   3   10.00    3.60
   3  12  -3   11.80    3.30
  -2 -12   3    0.60    3.00
   2  12  -3    0.40    2.40
   2  12  -3    1.40    2.50
  -2  12   3    0.00    3.30
  -2  12   3    6.50    2.00
   2  12  -3    1.00    3.90
  -2  12   3    5.40    2.80
  -1 -12   3    4.00    3.30
  -1  12   3    5.20    3.50
   1  12  -3    7.80    2.10
  -1  12   3    3.20    3.00
   1  12  -3    6.00    4.00
   1  12  -3    9.20    2.60
   0 -12   3    4.90    3.90
   0 -12   3    1.20    2.80
   0  12   3    2.90    3.20
   0  12   3    4.30    5.90
   0  12  -3    0.80    2.60
   0  12  -3    5.50    3.80
   1 -12   3   15.60    4.70
   1 -12   3    8.70    3.30
   1  12   3   16.30    4.10
  -1  12  -3   14.70    4.50
   1  12   3    9.60    3.90
  -1  12  -3   12.80    3.30
   2 -12   3    3.30    4.20
   2 -12   3   -1.20    2.70
  -2  12  -3   -0.20    3.40
   2  12   3    3.60    7.90
   2  12   3    0.10    3.90
  -2  12  -3   -0.40    4.20
   3 -12   3    2.60    2.90
   3 -12   3   17.20    5.10
   3  12   3    4.30    4.30
   3  12   3    2.80    4.10
  -3  12  -3   12.40    5.00
   4 -12   3    6.40    3.70
   4  12   3   10.40    4.90
   4  12   3   -3.60    4.90
  -4  12  -3   -0.20    5.20
   5 -12   3    9.90    4.10
   5  12   3    3.00    5.60
  -5  12  -3   10.50    4.70
   5  12   3    1.80    5.20
  -5  12  -3    4.70    5.60
   6 -12   3   10.00    4.20
   6 -12   3    4.80    6.10
   6  12   3    4.70    6.60
  -6  12  -3    6.10    6.70
  -6  12  -3    1.90    5.10
  -7 -13   3    2.80    3.90
  -7 -13   3   -3.00    6.60
  -7  13   3    8.10    5.30
   7  13  -3   -6.40    5.20
   7  13  -3   -4.40    6.40
   7  13  -3   -2.60    5.90
  -6 -13   3    1.90    6.80
  -6 -13   3   -1.30    3.50
   6  13  -3   -0.40    5.40
  -6  13   3    6.60    4.40
   6  13  -3    6.50    4.40
  -6  13   3   -0.80    3.80
   6  13  -3   -9.30    4.90
  -5 -13   3    9.70    3.90
  -5 -13   3    2.40    4.90
   5  13  -3    5.70    4.70
   5  13  -3   10.90    3.80
  -5  13   3   14.60    4.10
  -5  13   3    3.10    3.70
  -5  13   3    4.80    3.80
   5  13  -3   11.30    5.70
  -5  13   3    6.30    2.90
  -4 -13   3   10.70    3.50
   4  13  -3    2.00    4.90
   4  13  -3    4.50    3.40
  -4  13   3    1.10    3.60
  -4  13   3    4.90    3.00
  -4  13   3    2.90    3.40
   4  13  -3    5.60    4.90
  -3 -13   3   -6.40    3.00
   3  13  -3    7.30    4.80
  -3  13   3    0.10    3.70
   3  13  -3    6.00    3.40
   3  13  -3    5.90    3.10
  -3  13   3    0.90    3.20
  -3  13   3    0.00    2.60
  -2 -13   3   -1.60    3.40
  -2  13   3    0.10    3.70
   2  13  -3    2.50    4.50
  -2  13   3    3.80    3.30
  -2  13   3   -4.00    3.20
   2  13  -3   -0.20    2.80
   2  13  -3    2.20    2.80
  -1 -13   3   -2.00    3.00
   1  13  -3    2.70    3.00
   1  13  -3    4.90    2.60
  -1  13   3    0.40    4.40
   1  13  -3    7.00    4.50
  -1  13   3    4.30    3.60
   0 -13   3    4.20    3.20
   0  13  -3   -0.90    3.20
   0  13  -3    4.00    4.60
   0  13   3    5.80    4.20
   0  13   3   -3.60    3.60
   1 -13   3    4.80    3.20
   1  13   3   13.30    5.60
  -1  13  -3    6.30    3.40
   1  13   3    6.50    4.10
  -1  13  -3   11.40    5.10
   2 -13   3    4.10    3.30
   2  13   3    1.10    4.80
  -2  13  -3    3.10    3.90
   2  13   3   -3.50    4.20
  -2  13  -3    1.30    5.00
   3 -13   3   16.10    4.30
   3  13   3   17.40    5.50
  -3  13  -3   24.70    6.20
   3  13   3   10.30    5.50
   4 -13   3    2.30    6.00
   4 -13   3   10.30    4.20
  -4  13  -3   20.10    6.80
   4  13   3    9.30    5.70
   4  13   3   13.40    6.00
   5 -13   3    4.30    4.00
   5 -13   3    4.50    6.50
   5  13   3    2.60    6.40
  -5  13  -3    6.90    5.20
  -5  13  -3   -2.20    6.60
   5  13   3    8.10    6.70
  -6 -14   3   -0.30    3.90
   6  14  -3    3.40    5.90
   6  14  -3    8.90    8.20
  -6  14   3    6.80    5.20
  -5 -14   3    4.00    3.80
  -5  14   3    4.40    4.30
   5  14  -3   14.20    4.60
   5  14  -3    7.60    6.60
  -5  14   3    1.00    4.40
   5  14  -3   11.70    5.50
  -4 -14   3   -7.10    3.30
  -4  14   3    1.50    3.60
  -4  14   3   -7.00    4.10
   4  14  -3   -2.80    3.70
  -4  14   3    4.90    3.50
   4  14  -3   -0.20    5.80
  -4  14   3    5.10    4.30
   4  14  -3    2.40    4.60
  -3 -14   3    2.40    3.40
   3  14  -3    3.20    4.00
  -3  14   3    0.10    3.20
  -3  14   3   -3.50    4.10
   3  14  -3   -4.50    5.40
   3  14  -3    3.30    3.60
  -3  14   3   -4.40    3.50
  -2 -14   3   -2.20    3.30
   2  14  -3    3.80    5.10
   2  14  -3    9.40    3.60
   2  14  -3    1.60    3.40
  -2  14   3   -0.60    4.00
  -2  14   3    2.40    2.60
  -2  14   3   -0.90    4.80
  -1 -14   3    4.00    3.40
   1  14  -3    3.30    5.10
  -1  14   3   -4.00    4.20
   1  14  -3    2.70    3.60
  -1  14   3    1.10    4.40
   1  14  -3    2.70    3.10
   0 -14   3   -3.80    3.20
   0  14   3    3.80    5.00
   0  14  -3    3.80    5.60
   0  14  -3   -1.40    3.80
   0  14   3    7.10    7.00
   1 -14   3    4.90    3.30
   1 -14   3    0.20    6.00
   1  14   3   10.30    5.10
   1  14   3   -0.10    5.10
  -1  14  -3    3.40    3.70
  -1  14  -3   -6.30    5.70
   2 -14   3    0.60    3.50
   2 -14   3    0.40    6.10
  -2  14  -3   -8.90    5.80
  -2  14  -3   -3.30    4.40
   2  14   3   -3.00    5.10
   2  14   3    2.10    5.70
   3 -14   3   -1.10    6.40
   3 -14   3   -4.50    3.50
  -3  14  -3    3.10    5.30
   3  14   3   -3.30    5.90
  -3  14  -3   -8.40    6.40
   3  14   3   10.30    6.40
   4 -14   3    2.30    4.20
   4 -14   3    5.20    6.90
   4  14   3   -4.70    6.60
  -4  14  -3    6.80    7.40
   4  14   3    5.60    8.30
  -4 -15   3   -8.50    3.80
   4  15  -3    0.00    5.20
  -3 -15   3    1.00    3.90
   3  15  -3    2.10    6.90
   3  15  -3    1.50    4.90
  -3  15   3    3.30    5.10
  -2 -15   3    1.60    3.50
   2  15  -3    1.80    4.50
  -2  15   3   -3.50    4.80
  -2  15   3    4.30    5.40
   2  15  -3   -3.90    6.40
  -1 -15   3   -5.00    3.50
   1  15  -3   -0.70    6.10
  -1  15   3   12.30    5.20
  -1  15   3   -2.80    5.50
   0 -15   3    3.80    3.90
   0  15  -3    1.60    6.50
   0  15   3    3.00    5.60
   0  15   3    5.00    5.90
   0  15  -3   15.20    5.80
   1 -15   3   -0.90    4.10
   1  15   3    4.50    6.30
  -1  15  -3   13.60    7.10
  -1  15  -3   -1.40    6.40
   1  15   3    1.40    5.50
   2 -15   3    3.40    4.10
  -2  15  -3   -7.60    6.20
   2  15   3   21.60    6.50
 -13   0   4   12.50   10.70
 -13   0   4    1.60    5.10
  13   0  -4   -8.00    5.50
 -12   0   4   21.60    5.00
 -12   0   4   16.60    4.50
  12   0  -4   13.10    4.10
  12   0  -4   12.20    5.20
 -11   0   4   32.00    4.20
 -11   0   4   36.50    3.50
  11   0  -4   39.50    5.20
 -11   0   4   29.10    4.80
  10   0  -4  108.09    6.60
 -10   0   4  103.69    6.60
 -10   0   4   99.89    5.80
   9   0  -4  224.98    8.60
   9   0  -4  219.08    8.50
  -9   0   4  216.58    8.20
  -9   0   4  227.18    8.60
  -8   0   4   -5.00    2.90
  -8   0   4    1.20    1.70
   8   0  -4    0.70    1.70
   8   0  -4   -1.50    1.80
  -7   0   4    4.70    1.60
   7   0  -4    6.50    1.80
  -7   0   4    4.60    1.60
   7   0  -4    8.60    1.90
   6   0  -4 1128.29   29.30
  -6   0   4 1119.89   29.50
   6   0  -4 1102.99   29.40
  -6   0   4 1125.99   29.20
   5   0  -4  106.59    4.60
   5   0  -4  110.59    4.40
  -5   0   4  107.09    4.80
   5   0  -4  110.59    4.50
  -5   0   4  111.99    4.40
   4   0  -4   86.29    3.80
   4   0  -4   81.69    3.70
   4   0  -4   83.39    3.50
  -4   0   4   75.19    3.80
  -4   0   4   87.59    3.70
  -3   0   4   32.80    2.40
   3   0  -4   31.30    2.20
   3   0  -4   29.00    2.30
  -3   0   4   30.20    2.10
  -3   0   4   32.00    2.50
   2   0  -4    4.40    1.20
  -2   0   4    4.20    1.20
  -2   0   4    5.30    1.30
   2   0  -4    5.80    1.30
  -1   0   4  260.37    7.80
   1   0  -4  261.37    7.70
  -1   0   4  279.87    7.80
   1   0  -4  276.67    7.80
   0   0  -4   79.79    3.50
   0   0   4   80.09    3.40
   0   0   4   77.79    3.30
   0   0  -4   76.89    3.30
   1   0   4  273.47    7.90
   1   0   4  260.37    8.10
  -1   0  -4  268.67    8.20
  -1   0  -4  257.97    7.80
  -2   0  -4    2.40    1.60
   2   0   4    2.30    1.40
   2   0   4    2.50    1.50
  -2   0  -4    1.80    1.20
  -3   0  -4    5.50    1.50
   3   0   4    5.30    1.70
   3   0   4    5.90    1.80
   4   0   4   69.79    4.20
   4   0   4   82.19    4.20
  -4   0  -4   81.79    4.20
  -4   0  -4   78.89    4.10
  -5   0  -4    1.30    1.60
  -5   0  -4    0.70    1.80
   5   0   4   -2.20    1.80
   5   0   4   -0.80    1.80
  -6   0  -4   26.50    3.30
   6   0   4   21.80    3.10
   6   0   4   19.20    2.90
  -6   0  -4   22.10    2.80
  -7   0  -4    3.20    2.80
  -7   0  -4    3.00    2.80
   7   0   4    4.00    3.30
  -8   0  -4    0.30    3.20
   8   0   4   -4.80    3.30
  -9   0  -4    0.80    4.10
  -9   0  -4    6.80    4.40
   9   0   4   -0.10    3.50
   9   0   4    6.30    4.50
 -10   0  -4   12.40    5.40
 -10   0  -4   12.40    5.30
  10   0   4    6.70    7.60
  10   0   4    1.80    5.40
 -11   0  -4    8.60    7.30
  13  -1  -4   -2.60    5.80
 -13  -1   4    1.30    5.20
 -13   1   4    2.50    4.90
 -13   1   4   12.30    6.00
  13   1  -4    1.70    6.10
 -12  -1   4   -2.00    4.20
  12  -1  -4    5.50    5.30
 -12  -1   4    7.50    4.80
  12  -1  -4   -1.70    3.80
 -12   1   4   -1.30    4.60
  12   1  -4   -5.10    3.80
 -12   1   4    7.00    4.10
  12   1  -4    8.10    4.90
 -11  -1   4   -4.20    3.10
  11  -1  -4    1.70    3.10
 -11  -1   4    3.90    3.50
  11  -1  -4    4.00    4.20
  11   1  -4    2.70    3.70
 -11   1   4    1.80    2.90
 -11   1   4    9.30    4.00
 -11   1   4    2.50    3.30
  10  -1  -4   79.19    6.10
 -10  -1   4   72.89    5.50
 -10  -1   4   69.59    5.60
  10   1  -4   80.29    6.00
 -10   1   4   69.99    6.10
 -10   1   4   67.79    5.00
 -10   1   4   71.39    5.10
   9  -1  -4    8.90    2.70
   9  -1  -4    5.90    2.90
  -9  -1   4    6.80    2.50
  -9  -1   4    3.80    2.30
  -9   1   4    6.50    2.70
   9   1  -4   11.00    2.50
  -9   1   4    4.30    2.10
   9   1  -4    6.60    2.50
   8  -1  -4   52.69    4.00
  -8  -1   4   44.70    3.80
   8  -1  -4   48.60    3.90
  -8  -1   4   51.59    4.00
  -8   1   4   48.00    3.70
   8   1  -4   40.90    3.70
   8   1  -4   52.19    4.10
  -8   1   4   50.59    3.90
  -7  -1   4   -1.00    1.40
   7  -1  -4   -0.70    1.60
   7  -1  -4    1.30    1.70
  -7  -1   4    0.10    1.50
  -7   1   4    2.00    1.60
   7   1  -4   -0.70    1.70
  -7   1   4    2.80    1.60
   7   1  -4    0.80    1.50
   6  -1  -4  245.38    8.00
   6  -1  -4  234.88    7.80
  -6  -1   4  246.88    7.80
  -6  -1   4  236.28    8.00
  -6   1   4  239.98    8.00
   6   1  -4  249.68    7.90
  -6   1   4  234.98    7.70
   6   1  -4  229.78    8.00
   5  -1  -4  299.67    9.30
   5  -1  -4  306.87    9.10
  -5  -1   4  308.47    9.40
   5  -1  -4  302.47    8.80
  -5  -1   4  309.87    9.10
   5   1  -4  296.07    9.20
   5   1  -4  300.17    9.10
   5   1  -4  297.87    9.20
  -5   1   4  301.77    9.10
  -5   1   4  297.77    9.20
  -4  -1   4  622.04   16.60
   4  -1  -4  620.24   16.60
   4  -1  -4  632.24   16.30
  -4  -1   4  611.74   16.80
   4   1  -4  630.74   16.70
  -4   1   4  634.84   16.70
   4   1  -4  632.14   16.90
   4   1  -4  596.34   16.60
  -4   1   4  617.94   16.80
   3  -1  -4   19.20    2.00
  -3  -1   4   14.70    1.90
  -3  -1   4   20.40    2.20
   3  -1  -4   18.30    1.70
  -3  -1   4   17.30    1.90
  -3   1   4   16.50    2.10
   3   1  -4   14.80    1.70
   3   1  -4   21.20    2.20
  -3   1   4   19.50    2.00
   3   1  -4   18.30    2.10
  -3   1   4   18.10    1.60
  -2  -1   4  112.89    4.30
   2  -1  -4  121.99    3.90
  -2  -1   4  116.39    4.20
  -2  -1   4  117.99    4.10
   2  -1  -4  113.29    4.00
  -2   1   4  111.89    4.10
   2   1  -4  119.59    4.30
   2   1  -4  114.79    4.20
  -2   1   4  113.59    3.80
   1  -1  -4   72.09    3.00
  -1  -1   4   70.69    3.20
  -1  -1   4   70.79    3.10
   1  -1  -4   73.49    3.00
   1   1  -4   66.89    3.10
  -1   1   4   71.59    3.00
   1   1  -4   73.39    3.30
  -1   1   4   70.39    3.00
   0  -1   4   76.29    3.50
   0  -1  -4   80.89    3.40
   0  -1  -4   69.29    3.10
   0  -1   4   78.79    3.30
   0   1   4   71.39    3.10
   0   1  -4   75.39    3.50
   0   1   4   68.29    3.20
   0   1  -4   71.49    3.30
  -1  -1  -4    1.10    1.10
   1  -1   4    2.50    1.20
  -1  -1  -4    0.40    1.30
   1  -1   4    1.20    1.30
   1   1   4    1.50    1.20
  -1   1  -4   -1.40    1.30
   1   1   4   -1.10    1.00
  -1   1  -4   -0.60    1.20
   2  -1   4    3.80    1.40
   2  -1   4    2.00    1.50
  -2  -1  -4    3.70    1.30
  -2   1  -4    5.40    1.40
  -2   1  -4    7.70    1.80
   2   1   4    5.90    1.60
   2   1   4    4.40    1.50
  -3  -1  -4   13.50    1.90
  -3  -1  -4   12.10    1.70
   3  -1   4   10.30    2.00
   3  -1   4   12.30    1.90
  -3   1  -4   14.20    1.90
   3   1   4    9.00    1.90
   3   1   4   13.10    2.10
  -3   1  -4   15.00    2.40
  -4  -1  -4   55.59    3.50
   4  -1   4   49.99    3.80
   4  -1   4   54.19    3.60
  -4  -1  -4   54.89    3.60
   4   1   4   59.09    3.70
   4   1   4   48.20    3.50
  -4   1  -4   53.99    3.50
  -4   1  -4   58.69    3.50
  -5  -1  -4    1.80    1.80
   5  -1   4    0.30    1.80
   5  -1   4    0.10    1.60
  -5  -1  -4    0.20    1.90
   5   1   4    0.10    1.80
  -5   1  -4   -1.30    1.60
  -5   1  -4   -1.10    1.70
   5   1   4    0.30    2.10
  -6  -1  -4   -0.90    2.30
   6  -1   4    2.40    2.20
  -6  -1  -4    3.80    2.30
   6  -1   4    2.30    1.50
   6  -1   4    1.20    2.10
   6   1   4    3.50    2.30
  -6   1  -4   -0.20    1.90
   6   1   4    1.30    2.10
   7  -1   4    4.30    2.80
  -7  -1  -4    1.20    2.80
  -7  -1  -4    2.90    2.60
   7  -1   4    4.80    2.70
  -7   1  -4   10.50    2.80
   7   1   4    0.60    2.90
  -8  -1  -4    6.00    3.50
   8  -1   4    2.20    3.50
   8  -1   4   -0.20    3.60
  -8   1  -4   12.60    3.60
   8   1   4    3.80    3.40
  -9  -1  -4    4.00    4.00
   9  -1   4    2.70    4.00
   9  -1   4   -2.60    4.10
  -9  -1  -4    2.30    4.10
   9   1   4   -1.70    4.40
  -9   1  -4    3.60    3.80
   9   1   4   -3.40    3.40
 -10  -1  -4    9.10    5.40
 -10  -1  -4    8.10    5.10
  10  -1   4    3.50    6.10
  10  -1   4   -2.20    5.10
 -10   1  -4   -3.30    5.10
  10   1   4    3.90    5.50
 -10   1  -4    9.90    5.20
 -13  -2   4   -3.60    5.30
  13  -2  -4   13.00    6.50
  13  -2  -4   -3.10    6.00
 -13   2   4    5.30    6.30
  13   2  -4   11.60    6.10
 -13   2   4    2.20    5.60
 -12  -2   4   10.50    4.50
 -12  -2   4   -3.20    4.30
  12  -2  -4   -0.70    4.50
  12  -2  -4    5.80    5.10
  12  -2  -4    2.80    4.70
 -12   2   4    0.00    4.70
 -12   2   4   -1.70    3.40
  12   2  -4    8.80    4.80
  12   2  -4    1.60    3.70
 -11  -2   4   12.40    3.80
 -11  -2   4    0.50    3.60
  11  -2  -4    0.70    4.10
  11  -2  -4    3.40    3.60
  11   2  -4    4.30    3.80
  11   2  -4    4.90    3.40
 -11   2   4    0.00    2.80
 -11   2   4    2.50    4.10
 -10  -2   4   15.80    3.10
 -10  -2   4   13.00    3.20
  10  -2  -4   10.70    3.70
  10  -2  -4    9.80    4.30
 -10   2   4   10.90    3.40
  10   2  -4    7.60    3.10
 -10   2   4    9.90    2.60
  10   2  -4    8.40    2.50
 -10   2   4    9.90    3.60
  -9  -2   4   22.50    3.40
   9  -2  -4   24.00    4.20
  -9  -2   4   21.20    3.10
   9  -2  -4   22.50    3.10
   9   2  -4   26.50    3.50
  -9   2   4   20.10    3.40
  -9   2   4   23.60    3.10
  -9   2   4   20.70    3.30
   9   2  -4   15.10    2.80
   8  -2  -4   64.29    5.30
  -8  -2   4   71.49    4.30
   8  -2  -4   74.79    4.70
  -8  -2   4   70.59    4.50
  -8   2   4   70.59    4.80
  -8   2   4   72.89    4.20
   8   2  -4   74.29    4.80
   8   2  -4   67.49    4.50
   7  -2  -4   27.50    3.00
  -7  -2   4   30.60    3.10
  -7  -2   4   36.60    3.20
   7  -2  -4   33.60    3.30
  -7   2   4   33.30    3.40
   7   2  -4   29.70    3.20
   7   2  -4   32.20    3.30
  -7   2   4   30.90    2.90
  -6  -2   4  147.29    5.50
  -6  -2   4  146.29    5.70
   6  -2  -4  140.19    5.50
   6  -2  -4  144.99    5.70
  -6   2   4  150.08    5.50
  -6   2   4  138.89    5.70
   6   2  -4  147.49    5.90
   6   2  -4  146.59    5.90
   6   2  -4  143.39    5.60
  -5  -2   4  259.37    7.80
  -5  -2   4  237.28    8.00
   5  -2  -4  252.97    7.80
  -5   2   4  247.08    7.90
   5   2  -4  241.88    8.00
  -5   2   4  249.38    7.70
   5   2  -4  238.98    7.70
   5   2  -4  250.27    8.00
   4  -2  -4  421.16   10.70
  -4  -2   4  421.16   11.30
   4  -2  -4  388.76   11.20
  -4  -2   4  400.56   11.50
   4   2  -4  398.16   11.50
   4   2  -4  398.36   11.30
  -4   2   4  390.56   11.30
   4   2  -4  403.56   11.60
  -4   2   4  387.36   11.50
   3  -2  -4    7.60    1.40
  -3  -2   4    4.60    1.40
  -3  -2   4    6.80    1.30
  -3  -2   4    6.00    1.40
   3  -2  -4    8.80    1.00
  -3   2   4    6.30    1.30
   3   2  -4    9.60    1.70
   3   2  -4    9.00    1.70
   3   2  -4    6.10    1.50
  -2  -2   4  239.88    7.30
  -2  -2   4  254.87    7.40
  -2  -2   4  245.88    7.70
   2  -2  -4  245.38    7.20
   2  -2  -4  265.27    6.90
  -2   2   4  254.37    7.30
  -2   2   4  241.98    6.80
   2   2  -4  243.48    7.40
   2   2  -4  263.77    7.80
  -1  -2   4  440.56   12.60
   1  -2  -4  441.46   12.00
  -1  -2   4  486.95   12.40
   1  -2  -4  458.45   12.00
  -1  -2   4  445.46   12.10
   1   2  -4  464.35   12.70
  -1   2   4  435.16   12.00
   1   2  -4  450.55   12.30
  -1   2   4  460.05   12.20
   0  -2   4   33.30    2.60
   0  -2   4   30.40    2.30
   0  -2  -4   27.90    2.10
   0   2  -4   31.00    2.60
   0   2  -4   28.30    2.30
   0   2   4   27.30    2.20
   0   2   4   30.60    2.20
  -1  -2  -4   86.89    3.50
   1  -2   4   87.19    4.10
   1   2   4   88.29    3.80
  -1   2  -4   87.29    4.10
  -1   2  -4   85.79    3.70
   1   2   4   94.69    3.70
  -2  -2  -4   18.20    2.20
   2  -2   4   22.00    2.70
   2  -2   4   19.90    2.20
   2   2   4   18.50    2.40
  -2   2  -4   17.10    1.90
  -2   2  -4   23.70    2.60
   2   2   4   23.20    2.50
   2   2   4   20.50    2.30
  -3  -2  -4   33.40    2.80
  -3  -2  -4   38.80    3.00
   3  -2   4   39.60    2.70
   3  -2   4   33.20    3.20
  -3   2  -4   41.60    3.20
  -3   2  -4   40.40    2.90
   3   2   4   33.30    3.00
   3   2   4   35.70    3.00
  -4  -2  -4   24.50    2.90
  -4  -2  -4   26.30    2.70
   4  -2   4   23.80    2.90
   4  -2   4   22.90    3.10
  -4   2  -4   23.70    3.00
  -4   2  -4   24.50    3.00
   4   2   4   22.20    3.00
   4   2   4   28.20    2.90
   5  -2   4   27.70    4.00
  -5  -2  -4   31.10    3.70
   5  -2   4   29.80    3.30
  -5  -2  -4   27.10    3.50
   5  -2   4   33.10    2.70
   5   2   4   32.60    3.90
   5   2   4   28.40    3.70
  -5   2  -4   34.00    3.40
   6  -2   4    4.00    1.70
   6  -2   4    4.40    2.60
   6  -2   4    5.90    2.30
  -6  -2  -4   -2.30    2.50
  -6  -2  -4    6.60    2.60
  -6   2  -4    3.20    2.00
   6   2   4    7.30    2.60
   6   2   4    1.70    2.30
   6   2   4    5.20    3.40
   7  -2   4   15.10    3.40
   7  -2   4   23.50    3.70
   7  -2   4   23.00    2.10
  -7  -2  -4   24.60    3.60
  -7  -2  -4   18.00    3.50
  -7   2  -4   15.20    3.10
   7   2   4   15.30    3.50
   8  -2   4    0.30    4.20
  -8  -2  -4    5.80    3.60
   8  -2   4    3.40    7.10
  -8  -2  -4    8.10    3.70
   8   2   4   13.60    4.00
  -8   2  -4    2.70    3.20
  -9  -2  -4    3.20    4.40
   9  -2   4    0.30    3.90
  -9  -2  -4    4.60    4.30
   9  -2   4   -3.10    4.50
  -9   2  -4    5.60    3.90
   9   2   4   -1.80    4.50
   9   2   4    2.10    3.50
  10  -2   4   -4.60    6.80
 -10  -2  -4    4.40    5.60
 -10  -2  -4   -1.70    4.90
  10  -2   4    1.10    5.10
 -10   2  -4    8.00    5.10
  10   2   4    0.60    5.80
  13  -3  -4   18.70    6.50
 -13  -3   4    0.60    5.40
  13  -3  -4   -1.60    5.80
 -13   3   4    8.10    6.00
  12  -3  -4   -6.00    4.80
 -12  -3   4   -8.50    4.20
  12  -3  -4   -1.00    4.70
 -12  -3   4    6.60    4.90
  12  -3  -4    9.70    5.10
 -12   3   4   -8.30    5.00
  12   3  -4   -4.50    4.20
  12   3  -4    3.30    4.30
 -12   3   4    0.20    3.30
 -11  -3   4   27.70    2.80
 -11  -3   4   23.40    4.60
  11  -3  -4   19.50    4.60
 -11  -3   4   27.70    3.80
  11  -3  -4   22.60    4.40
  11  -3  -4   23.40    4.60
 -11   3   4   16.00    3.50
  11   3  -4   25.40    4.50
 -11   3   4   19.70    4.70
  11   3  -4   20.90    4.10
  10  -3  -4  129.69    7.40
  10  -3  -4  138.69    6.90
 -10  -3   4  129.89    7.00
  10  -3  -4  147.39    8.50
 -10   3   4  106.69    7.10
 -10   3   4  117.29    6.30
  10   3  -4  122.79    6.90
  10   3  -4  136.39    7.00
   9  -3  -4    6.20    2.90
  -9  -3   4    4.40    2.70
  -9   3   4    3.50    2.30
   9   3  -4    6.20    2.30
  -9   3   4    3.70    2.90
   9   3  -4    6.90    2.80
  -8  -3   4   -0.30    2.00
  -8  -3   4    2.50    2.00
   8  -3  -4    5.50    2.50
   8  -3  -4    1.00    4.30
   8   3  -4    2.00    2.10
   8   3  -4    3.30    2.00
  -8   3   4    3.80    2.40
  -7  -3   4   42.20    3.40
  -7  -3   4   42.00    3.50
   7  -3  -4   39.90    3.80
   7  -3  -4   42.10    3.80
   7   3  -4   47.70    3.70
  -7   3   4   43.40    3.40
   7   3  -4   39.00    3.60
  -7   3   4   48.00    3.90
   6  -3  -4    4.30    1.70
  -6  -3   4    5.20    1.60
  -6  -3   4    7.10    2.00
  -6   3   4    5.80    1.90
   6   3  -4    5.40    1.80
  -6   3   4    5.40    1.50
   6   3  -4    4.80    1.90
   6   3  -4    7.10    2.00
   5  -3  -4  329.97    9.70
  -5  -3   4  328.97    9.70
  -5  -3   4  334.17   10.00
  -5   3   4  326.57   10.00
  -5   3   4  337.47    9.80
   5   3  -4  321.67   10.20
   5   3  -4  339.07   10.10
   5   3  -4  320.47    9.80
   4  -3  -4  103.79    3.00
  -4  -3   4  101.29    4.20
  -4  -3   4  100.39    4.00
   4  -3  -4   94.69    3.90
   4   3  -4   97.49    4.20
  -4   3   4   99.89    4.00
   4   3  -4   92.89    4.40
   4   3  -4   95.69    4.00
  -4   3   4   95.79    4.20
  -3  -3   4   86.59    3.50
  -3  -3   4   79.99    3.60
   3  -3  -4   83.29    3.40
  -3  -3   4   83.39    3.80
   3   3  -4   86.49    3.70
   3   3  -4   82.39    3.90
   3   3  -4   78.59    3.50
  -3   3   4   86.49    3.50
   2  -3  -4   51.19    2.50
  -2  -3   4   49.20    2.70
  -2  -3   4   51.89    2.70
  -2  -3   4   54.99    3.10
   2   3  -4   53.29    2.70
   2   3  -4   48.80    2.80
   2   3  -4   54.29    3.30
  -2   3   4   48.80    1.90
  -2   3   4   56.19    2.60
   1  -3  -4   47.60    2.30
  -1  -3   4   44.80    2.40
  -1  -3   4   50.09    3.10
  -1  -3   4   49.60    2.60
  -1   3   4   44.10    2.20
  -1   3   4   49.70    2.50
   1   3  -4   42.40    2.90
   1   3  -4   46.60    2.70
   0  -3   4    0.70    1.10
   0  -3  -4    0.00    0.90
   0  -3   4    1.50    1.30
   0   3   4    0.20    1.00
   0   3   4   -0.60    1.10
   0   3  -4    1.10    1.20
   0   3  -4    3.50    1.60
   1  -3   4   21.30    2.50
  -1  -3  -4   21.90    2.00
  -1   3  -4   18.30    2.20
  -1   3  -4   25.80    2.70
   1   3   4   21.70    2.40
   1   3   4   23.10    2.20
   2  -3   4    1.70    1.50
   2  -3   4    2.50    1.10
  -2  -3  -4    0.20    1.20
  -2  -3  -4    2.30    1.30
   2   3   4    0.10    1.30
   2   3   4    0.50    1.40
  -2   3  -4    1.80    1.30
   2   3   4    1.10    1.40
  -2   3  -4    1.70    1.60
  -3  -3  -4   13.70    1.90
  -3  -3  -4   14.60    1.90
   3  -3   4   16.90    2.10
   3  -3   4   21.00    2.80
   3   3   4   13.70    2.10
   3   3   4   10.20    2.00
  -3   3  -4   18.50    2.60
  -3   3  -4   13.60    1.90
   4  -3   4   33.10    3.40
   4  -3   4   37.10    2.90
  -4  -3  -4   29.70    3.00
  -4  -3  -4   28.60    3.20
  -4   3  -4   26.80    3.30
   4   3   4   29.60    3.10
   4   3   4   35.50    3.30
   4   3   4   29.60    3.10
  -5  -3  -4   -1.80    2.00
   5  -3   4    0.50    1.50
   5  -3   4    2.30    4.10
  -5  -3  -4    3.60    2.10
   5  -3   4   -0.30    1.80
   5   3   4   -0.50    2.00
   5   3   4    2.20    2.30
   5   3   4    3.30    2.00
  -5   3  -4    1.50    1.80
   6  -3   4    1.20    1.90
  -6  -3  -4    1.60    2.20
   6  -3   4    3.10    2.60
  -6  -3  -4    0.40    2.30
   6  -3   4   -1.50    2.20
  -6   3  -4    1.30    2.20
   6   3   4   -1.50    1.90
   6   3   4    2.80    2.40
   6   3   4    6.50    2.40
   7  -3   4    1.00    2.90
   7  -3   4    0.50    1.90
   7  -3   4    0.50    3.20
  -7  -3  -4    9.30    2.90
  -7  -3  -4    1.30    2.90
   7   3   4    0.40    2.80
  -7   3  -4    3.90    2.50
   8  -3   4   -2.40    3.90
   8  -3   4    1.60    2.00
  -8  -3  -4   11.60    3.70
   8  -3   4    1.20    3.20
  -8  -3  -4   -2.60    3.40
  -8   3  -4   -5.30    2.80
   8   3   4   -1.40    3.40
   9  -3   4    9.30    5.20
  -9  -3  -4    7.90    4.50
   9  -3   4    4.80    4.20
   9   3   4   -0.50    4.70
   9   3   4    5.80    4.20
  -9   3  -4    4.80    3.90
  10  -3   4    4.10    5.10
 -10  -3  -4   -4.80    5.30
  10  -3   4    0.10    7.70
 -10  -3  -4    2.90    5.40
  10   3   4    0.90    5.60
 -10   3  -4   -9.10    4.60
  13  -4  -4    4.90    7.10
 -13  -4   4   -3.30    5.30
 -13   4   4    6.80    6.20
  12  -4  -4   -6.10    4.40
 -12  -4   4   -5.50    4.20
 -12  -4   4    4.40    4.40
  12  -4  -4   -3.00    5.10
  12  -4  -4    8.00    5.70
  12   4  -4  -10.90    5.20
 -12   4   4    5.20    5.20
  12   4  -4    8.00    4.70
 -11  -4   4    0.00    2.60
  11  -4  -4    1.20    4.60
 -11  -4   4   -5.40    3.30
  11  -4  -4   -2.60    4.30
  11  -4  -4   -2.00    4.10
 -11   4   4    0.40    4.30
 -11   4   4    6.20    3.10
  11   4  -4    5.10    4.20
  11   4  -4    0.40    3.20
  10  -4  -4   12.80    3.70
 -10  -4   4   11.90    3.30
  10  -4  -4   11.60    3.20
  10  -4  -4   14.30    4.00
 -10  -4   4   12.50    2.70
  10   4  -4   19.50    3.60
 -10   4   4   13.30    3.80
  10   4  -4   11.60    3.60
 -10   4   4    8.00    2.80
   9  -4  -4   24.20    3.80
  -9  -4   4   28.30    3.60
   9  -4  -4   26.30    3.30
   9  -4  -4   28.10    4.70
  -9   4   4   30.80    4.10
   9   4  -4   29.80    4.00
  -9   4   4   25.70    3.10
   9   4  -4   33.90    4.20
   8  -4  -4   -0.20    1.90
  -8  -4   4    0.40    2.10
   8  -4  -4   -0.10    2.50
  -8  -4   4   -0.40    2.00
   8   4  -4    1.10    2.00
  -8   4   4    0.50    2.70
  -8   4   4    0.00    1.90
   8   4  -4    0.20    2.40
  -7  -4   4    1.30    2.20
  -7  -4   4    1.80    1.90
   7  -4  -4    3.60    2.10
   7  -4  -4    4.20    1.70
   7   4  -4    2.30    2.10
   7   4  -4   -0.30    2.10
  -7   4   4    3.50    1.80
   7   4  -4    2.00    2.00
  -7   4   4    5.10    2.20
   6  -4  -4   12.00    2.10
   6  -4  -4   11.10    1.50
  -6  -4   4   13.40    2.10
  -6  -4   4   10.70    2.00
   6   4  -4   16.20    2.60
  -6   4   4   10.10    2.20
  -6   4   4   11.00    2.00
   6   4  -4   12.60    2.20
   6   4  -4    7.50    1.80
  -5  -4   4   44.70    3.00
  -5  -4   4   49.30    3.30
   5  -4  -4   40.50    1.90
   5  -4  -4   40.80    3.00
   5   4  -4   47.00    3.40
   5   4  -4   49.80    3.20
  -5   4   4   49.30    3.30
   5   4  -4   46.00    3.50
  -5   4   4   40.30    3.00
  -4  -4   4   18.00    2.10
   4  -4  -4   21.40    2.10
  -4  -4   4   17.00    2.10
  -4   4   4   22.60    2.40
   4   4  -4   18.10    2.50
   4   4  -4   18.20    2.20
   4   4  -4   18.50    2.10
  -4   4   4   20.20    2.40
  -3  -4   4   80.39    3.40
  -3  -4   4   83.19    4.10
   3  -4  -4   83.79    3.20
  -3  -4   4   85.59    3.70
   3   4  -4   80.59    3.70
   3   4  -4   82.79    4.10
  -3   4   4   88.09    3.50
   3   4  -4   82.69    3.70
  -2  -4   4   16.30    1.80
   2  -4  -4   16.30    1.60
  -2  -4   4   17.70    2.00
  -2  -4   4   20.00    2.50
   2   4  -4   18.70    2.50
   2   4  -4   17.30    2.10
   2   4  -4   14.20    1.70
  -2   4   4   17.50    2.00
  -1  -4   4   47.90    2.50
  -1  -4   4   55.49    2.70
   1  -4  -4   50.49    2.10
  -1  -4   4   53.99    3.40
   1   4  -4   54.99    2.90
   1   4  -4   51.19    3.40
  -1   4   4   54.69    2.60
  -1   4   4   50.79    2.30
   0  -4  -4   -1.20    0.80
   0  -4   4   -0.30    0.90
   0  -4   4    0.50    1.30
   0   4   4    1.40    1.20
   0   4   4    0.60    1.10
   0   4  -4    0.60    1.20
   0   4  -4    1.40    1.50
  -1  -4  -4   68.89    2.60
   1  -4   4   63.39    3.60
  -1  -4  -4   59.09    2.60
  -1   4  -4   62.99    3.70
  -1   4  -4   58.69    3.20
   1   4   4   64.99    3.00
  -2  -4  -4    4.20    1.20
   2  -4   4    4.10    1.50
  -2  -4  -4    3.80    1.30
   2  -4   4    4.80    1.20
   2   4   4    4.90    1.50
   2   4   4    3.10    1.70
  -2   4  -4   -0.30    1.50
  -2   4  -4    4.60    1.50
   3  -4   4  104.49    3.70
  -3  -4  -4  105.09    4.10
   3  -4   4  105.69    4.40
  -3  -4  -4   97.69    4.00
   3  -4   4  107.09    5.20
   3   4   4  104.89    4.80
  -3   4  -4  101.49    4.90
   3   4   4  102.99    4.60
  -3   4  -4   91.59    4.50
  -4  -4  -4  113.79    4.80
   4  -4   4  113.69    5.60
  -4  -4  -4  116.79    4.70
   4  -4   4  116.89    4.80
   4  -4   4  116.19    4.40
  -4   4  -4  117.19    5.60
   4   4   4  113.19    4.90
   4   4   4  114.19    5.20
   5  -4   4    6.20    2.40
   5  -4   4    1.80    1.70
  -5  -4  -4    3.00    2.00
   5  -4   4    2.20    1.90
  -5  -4  -4    3.20    1.90
   5   4   4   -0.40    3.10
  -5   4  -4   -1.70    2.20
   5   4   4    1.50    2.30
   6  -4   4    0.80    3.00
  -6  -4  -4    5.00    2.50
   6  -4   4    5.60    2.30
   6  -4   4    3.30    2.10
  -6  -4  -4    5.60    2.60
  -6   4  -4   -0.10    2.10
   6   4   4    3.50    2.40
   6   4   4    4.10    2.50
   7  -4   4    7.10    2.90
  -7  -4  -4    6.00    2.90
  -7  -4  -4    3.10    3.40
   7  -4   4    1.60    2.20
   7  -4   4    3.90    3.70
   7   4   4    3.10    2.50
  -7   4  -4    1.50    2.60
   7   4   4    2.00    2.80
   7   4   4    3.10    2.20
   8  -4   4   -0.10    2.50
   8  -4   4   -2.30    3.20
  -8  -4  -4   -0.70    3.40
  -8  -4  -4    2.90    3.60
   8   4   4   -0.60    3.30
   8   4   4   -3.80    3.40
  -8   4  -4    4.00    3.70
   9  -4   4   -9.70    7.90
  -9  -4  -4    3.30    5.50
   9  -4   4    1.40    5.60
  -9  -4  -4    9.40    4.40
   9   4   4   12.10    4.10
   9   4   4    8.40    4.60
  -9   4  -4   -0.60    4.00
 -10  -4  -4    3.70    5.30
  10  -4   4    5.40    5.20
 -10  -4  -4    4.20    5.40
  10   4   4   -1.00    5.80
 -10   4  -4    4.00    7.60
 -12  -5   4   -4.10    4.60
  12  -5  -4   -2.10    4.90
 -12  -5   4    2.00    3.10
  12   5  -4    3.70    4.10
  12   5  -4   -0.10    5.70
 -12   5   4    5.00    4.00
 -12   5   4   -5.80    5.20
 -11  -5   4    6.20    3.00
  11  -5  -4    8.80    4.30
 -11  -5   4    9.50    4.30
 -11  -5   4    7.20    3.90
  11  -5  -4    0.50    4.50
 -11   5   4    9.60    4.60
  11   5  -4    3.60    3.70
 -11   5   4    4.60    3.40
  11   5  -4    4.50    4.40
  10  -5  -4    4.70    3.20
 -10  -5   4    7.50    3.30
  10  -5  -4    4.30    3.70
 -10  -5   4    4.20    2.70
  10   5  -4   -1.40    3.80
 -10   5   4    5.70    2.80
  10   5  -4    2.80    3.20
 -10   5   4   -1.10    3.60
  -9  -5   4   75.29    4.60
   9  -5  -4   66.39    4.80
   9  -5  -4   65.69    5.90
  -9  -5   4   77.39    5.40
   9   5  -4   83.39    5.60
  -9   5   4   64.29    5.30
  -9   5   4   59.09    5.70
   9   5  -4   61.99    6.20
  -8  -5   4    0.90    2.20
   8  -5  -4    1.10    2.60
   8  -5  -4   -1.00    1.90
  -8  -5   4   -0.80    2.20
  -8  -5   4   -0.70    2.00
   8   5  -4    5.10    2.50
   8   5  -4   -1.30    2.10
  -8   5   4    5.50    2.50
  -8   5   4   -0.50    2.60
   8   5  -4   -1.80    2.50
  -7  -5   4    6.10    2.20
  -7  -5   4    4.20    2.10
   7  -5  -4    5.30    1.70
   7  -5  -4    8.10    2.20
   7   5  -4    5.60    2.40
  -7   5   4    5.20    2.60
   7   5  -4    7.20    2.40
  -7   5   4    9.90    2.30
   7   5  -4    7.50    2.50
  -6  -5   4    9.20    2.20
  -6  -5   4    6.40    1.70
   6  -5  -4    5.50    1.20
   6  -5  -4    6.60    1.80
  -6   5   4    7.10    1.90
   6   5  -4    3.70    1.80
   6   5  -4    2.80    2.10
   6   5  -4    7.20    2.30
  -6   5   4    3.80    2.10
   5  -5  -4   18.40    2.10
  -5  -5   4   20.40    2.50
  -5  -5   4   21.80    2.80
   5   5  -4   18.00    2.30
   5   5  -4   16.80    2.40
  -5   5   4   18.60    2.20
  -5   5   4   23.10    2.60
   5   5  -4   19.10    2.40
   4  -5  -4    1.80    1.30
  -4  -5   4    4.30    1.40
  -4  -5   4    3.90    1.70
  -4   5   4    2.20    1.40
   4   5  -4    3.10    1.50
   4   5  -4   -0.70    1.60
   4   5  -4    1.40    1.70
  -3  -5   4   44.20    3.40
  -3  -5   4   48.40    2.70
  -3  -5   4   45.20    2.90
   3  -5  -4   49.30    2.30
   3   5  -4   49.70    3.50
   3   5  -4   45.30    3.00
  -3   5   4   51.49    2.80
   3   5  -4   46.70    3.00
  -2  -5   4  307.17    9.70
  -2  -5   4  301.77    8.60
   2  -5  -4  292.77    7.80
  -2  -5   4  299.37    8.50
  -2   5   4  310.77    8.50
   2   5  -4  293.97    9.60
   2   5  -4  308.97    8.70
   2   5  -4  298.37    8.80
  -1  -5   4  183.78    6.60
  -1  -5   4  178.68    5.50
  -1   5   4  183.68    5.50
   1   5  -4  176.98    5.90
   1   5  -4  182.98    6.70
   0  -5   4  168.78    6.30
   0  -5   4  158.78    4.80
   0   5  -4  162.28    5.60
   0   5   4  163.98    5.10
   0   5  -4  165.48    6.20
   1  -5   4    6.40    1.00
   1  -5   4    4.50    1.60
  -1   5  -4    9.50    2.00
  -1   5  -4    6.90    1.60
   1   5   4    4.80    1.40
   2  -5   4   13.20    2.20
  -2  -5  -4    9.80    1.20
   2  -5   4   10.10    1.30
   2  -5   4   10.70    1.90
  -2  -5  -4   11.00    1.20
   2   5   4   12.30    1.70
  -2   5  -4   13.30    2.40
   2   5   4    9.70    2.10
  -2   5  -4   13.30    2.10
   3  -5   4   22.40    1.80
  -3  -5  -4   20.10    2.20
   3  -5   4   25.30    3.10
  -3  -5  -4   21.00    2.10
   3  -5   4   21.80    2.70
   3   5   4   21.80    2.60
  -3   5  -4   21.80    3.10
   3   5   4   20.60    2.90
   4  -5   4   -0.30    2.20
  -4  -5  -4    2.60    1.60
   4  -5   4    0.20    1.80
  -4  -5  -4   -0.50    1.70
   4  -5   4    1.50    1.40
   4   5   4    5.50    2.10
  -4   5  -4    2.80    2.20
   4   5   4   -0.40    2.50
  -5  -5  -4   12.30    2.30
   5  -5   4    9.30    1.90
   5  -5   4    8.90    2.80
  -5  -5  -4    8.30    2.10
   5  -5   4   11.50    2.50
   5   5   4   12.90    2.60
   5   5   4    8.70    3.00
  -6  -5  -4   38.90    4.20
   6  -5   4   36.80    4.00
  -6  -5  -4   30.30    3.90
   6  -5   4   27.30    3.50
   6  -5   4   29.50    4.20
   6   5   4   35.60    3.60
  -6   5  -4   35.30    4.20
   6   5   4   38.80    4.30
  -7  -5  -4   -2.60    2.90
   7  -5   4   -4.60    2.60
   7  -5   4   -0.70    2.60
  -7  -5  -4   -0.40    2.80
   7   5   4   -2.90    2.70
   7   5   4    1.40    3.00
  -7   5  -4   -0.80    2.70
  -8  -5  -4   -1.30    3.40
   8  -5   4    0.10    2.80
  -8  -5  -4   -4.20    3.40
   8  -5   4    3.40    4.50
   8  -5   4   -1.20    3.30
   8   5   4    0.10    3.40
  -8   5  -4   -3.70    3.30
   8   5   4   -2.80    3.70
  -9  -5  -4    6.90    4.30
   9  -5   4    7.10    5.90
   9  -5   4   -2.60    4.00
  -9  -5  -4   -1.90    4.30
  -9   5  -4   -4.10    3.90
   9   5   4    2.90    4.60
   9   5   4    3.00    4.40
 -10  -5  -4   -1.10    5.00
  10  -5   4   -1.10    5.30
  12  -6  -4   -1.30    5.40
 -12  -6   4    1.50    4.70
 -12  -6   4   -2.30    3.50
 -12   6   4    2.10    5.80
  12   6  -4    1.80    9.30
 -12   6   4    0.40    4.70
  12   6  -4    8.70    7.50
 -11  -6   4    2.30    3.20
 -11  -6   4    6.90    4.10
  11  -6  -4    3.60    4.50
 -11  -6   4   -4.40    3.90
 -11   6   4    3.20    4.00
  11   6  -4    4.40    4.20
  11   6  -4    6.50    4.90
 -11   6   4    5.10    4.70
 -10  -6   4   -0.50    2.90
 -10  -6   4    3.10    3.40
 -10  -6   4   -3.60    3.20
  10  -6  -4    2.70    3.60
  10   6  -4   -0.80    3.40
  10   6  -4   -6.80    3.90
 -10   6   4   -1.10    3.30
  10   6  -4   -4.70    4.00
 -10   6   4   -4.00    3.70
   9  -6  -4   46.90    4.50
  -9  -6   4   38.20    4.70
  -9  -6   4   33.80    4.30
  -9   6   4   45.70    5.40
   9   6  -4   45.50    5.00
  -9   6   4   57.79    5.50
   9   6  -4   40.60    5.50
   9   6  -4   44.20    4.90
  -8  -6   4   11.20    2.90
   8  -6  -4    6.00    2.20
   8  -6  -4   12.70    3.00
  -8  -6   4    8.80    2.60
  -8  -6   4   10.60    2.60
   8   6  -4    9.30    2.70
   8   6  -4   10.80    3.30
  -8   6   4   12.00    3.10
  -8   6   4    9.80    3.10
   8   6  -4    9.80    2.80
   7  -6  -4   -0.40    1.50
  -7  -6   4    1.30    2.00
  -7  -6   4    0.60    2.20
   7  -6  -4    2.90    2.20
  -7  -6   4    1.10    1.90
   7   6  -4    3.50    2.60
  -7   6   4    0.80    2.20
  -7   6   4    1.60    2.40
   7   6  -4   -0.10    2.00
  -6  -6   4   38.40    3.90
  -6  -6   4   39.00    3.50
  -6  -6   4   38.90    3.10
   6  -6  -4   45.60    3.40
   6  -6  -4   42.00    2.10
  -6   6   4   46.80    3.90
   6   6  -4   47.10    4.00
  -6   6   4   43.30    4.00
   6   6  -4   45.10    3.90
   6   6  -4   43.50    4.00
  -5  -6   4    2.70    1.50
  -5  -6   4    1.30    1.90
  -5  -6   4   -0.30    1.60
   5  -6  -4    1.20    1.40
  -5   6   4    3.90    1.70
  -5   6   4    1.00    1.80
   5   6  -4    1.00    1.90
   5   6  -4    1.80    1.80
   5   6  -4    1.60    1.80
  -4  -6   4   -0.70    1.20
  -4  -6   4   -2.50    1.50
   4   6  -4   -2.00    1.50
   4   6  -4   -0.20    1.50
   4   6  -4   -1.60    1.60
  -4   6   4   -0.60    1.40
  -3  -6   4   92.39    4.20
  -3  -6   4  101.49    3.60
  -3  -6   4   94.59    4.80
   3   6  -4   96.49    4.30
   3   6  -4   97.39    4.90
  -3   6   4  101.69    4.00
   3   6  -4   96.59    4.20
  -2  -6   4  117.19    4.40
  -2  -6   4  117.69    5.40
   2   6  -4  121.19    5.30
   2   6  -4  125.09    5.40
  -2   6   4  116.29    4.20
   2   6  -4  117.79    4.60
  -2   6   4  122.59    3.60
  -1  -6   4  371.06   11.30
  -1  -6   4  380.26   11.80
  -1  -6   4  380.16   10.40
   1   6  -4  389.16   11.80
   1   6  -4  390.06   10.40
   1   6  -4  373.36   10.80
  -1   6   4  392.06   10.40
   0  -6   4   78.69    4.30
   0  -6   4   79.69    2.80
   0  -6   4   83.99    3.80
   0   6  -4   73.39    3.80
   0   6  -4   84.59    4.40
   0   6   4   76.89    3.20
   1  -6   4    0.00    1.60
   1  -6   4   -1.40    1.20
  -1   6  -4   -1.00    1.60
  -1   6  -4    0.30    1.50
   1   6   4    0.20    1.20
   1   6   4   -1.60    1.60
   2  -6   4   21.70    2.80
   2  -6   4   19.10    2.40
  -2   6  -4   23.40    3.10
   2   6   4   21.40    2.10
  -2   6  -4   21.90    2.60
   2   6   4   22.00    2.60
   3  -6   4  147.89    5.90
   3  -6   4  158.98    6.70
   3   6   4  151.98    6.20
  -3   6  -4  142.49    6.70
  -4  -6  -4   65.09    3.00
   4  -6   4   61.59    4.30
  -4  -6  -4   64.69    2.90
  -4   6  -4   59.89    4.90
   4   6   4   63.79    4.40
  -5  -6  -4   37.00    3.00
   5  -6   4   30.90    2.50
   5  -6   4   35.00    3.50
   5  -6   4   37.90    5.00
  -5  -6  -4   29.60    3.20
  -5   6  -4   36.50    4.90
   5   6   4   36.80    4.00
   6  -6   4    2.40    2.60
   6  -6   4    3.10    3.40
   6  -6   4    0.70    1.80
  -6  -6  -4   -0.20    2.00
  -6  -6  -4    1.10    2.30
   6   6   4    1.20    4.70
   6   6   4   -0.70    2.40
  -6   6  -4    1.40    3.60
  -6   6  -4    2.10    2.40
   7  -6   4    0.00    2.70
  -7  -6  -4   -1.60    2.70
   7  -6   4    4.90    2.60
  -7  -6  -4    2.20    2.70
   7   6   4   -2.60    3.10
  -7   6  -4   -1.10    3.00
   7   6   4    0.50    4.50
   8  -6   4    6.80    3.20
   8  -6   4    1.40    5.00
  -8  -6  -4    8.10    3.80
  -8  -6  -4   -1.00    3.20
   8  -6   4   -0.70    3.10
   8   6   4   -1.80    3.50
  -8   6  -4   -2.10    3.70
   9  -6   4    1.40    6.40
  -9  -6  -4   -4.00    3.80
   9  -6   4    0.50    3.60
   9  -6   4    0.40    4.30
  -9  -6  -4   11.40    4.30
  -9   6  -4    0.90    4.10
   9   6   4    0.00    4.40
 -10  -6  -4    0.30    5.10
 -12  -7   4   -4.50    5.20
  12  -7  -4   13.20    5.90
 -12  -7   4   -1.80    4.00
 -12   7   4   -6.30    6.10
  11  -7  -4    5.60    4.20
 -11  -7   4   -2.30    5.20
 -11  -7   4   14.80    5.50
 -11  -7   4    1.60    3.60
 -11   7   4   -0.30    4.60
  11   7  -4   -7.60    5.10
  11   7  -4   -2.00    4.10
 -11   7   4   -4.80    4.70
  11   7  -4    3.80    5.70
  10  -7  -4    5.80    3.50
 -10  -7   4    1.60    3.30
 -10  -7   4    2.20    3.40
 -10  -7   4    3.00    4.40
 -10   7   4   -4.30    4.00
  10   7  -4   -3.70    3.70
  10   7  -4    4.30    4.60
  10   7  -4    0.70    3.50
 -10   7   4    5.90    4.00
  -9  -7   4    4.30    3.00
  -9  -7   4    2.00    2.80
   9  -7  -4    1.10    2.60
  -9  -7   4    5.00    3.50
   9   7  -4   -0.60    3.20
   9   7  -4    2.30    3.00
  -9   7   4    2.20    3.50
   9   7  -4   -2.90    3.90
  -9   7   4    2.30    3.30
  -8  -7   4   18.00    2.80
   8  -7  -4   23.40    3.10
  -8  -7   4   18.20    3.20
  -8  -7   4   17.20    3.80
  -8   7   4   20.10    3.50
  -8   7   4   17.00    3.60
   8   7  -4   18.00    3.90
   8   7  -4   17.60    3.00
   8   7  -4   16.20    3.30
  -7  -7   4   23.60    3.20
   7  -7  -4   19.60    2.30
  -7  -7   4   18.00    3.40
  -7  -7   4   25.40    3.10
  -7   7   4   22.20    3.40
   7   7  -4   21.80    3.40
   7   7  -4   21.10    3.50
   7   7  -4   22.30    3.40
  -7   7   4   22.70    3.50
  -6  -7   4    9.20    2.80
  -6  -7   4    2.70    1.60
  -6  -7   4    3.60    2.00
  -6   7   4   -0.30    2.30
   6   7  -4   -0.40    2.30
   6   7  -4    5.70    2.40
   6   7  -4    3.00    2.30
  -6   7   4    2.50    2.20
  -5  -7   4    3.30    2.20
  -5  -7   4   -1.40    1.70
  -5  -7   4    0.50    1.40
   5   7  -4    0.50    2.00
   5   7  -4   -0.90    1.90
  -5   7   4    0.40    2.00
  -5   7   4   -0.20    1.80
   5   7  -4    1.30    1.90
  -4  -7   4   16.70    2.20
  -4  -7   4   20.60    2.60
  -4  -7   4   23.10    2.00
   4   7  -4   20.70    2.80
   4   7  -4   22.70    3.10
  -4   7   4   21.40    2.40
   4   7  -4   21.90    2.50
  -3  -7   4   13.80    2.20
  -3  -7   4   18.00    2.50
  -3  -7   4   18.20    2.30
   3   7  -4   15.80    2.20
   3   7  -4   16.10    2.30
  -3   7   4   18.20    1.90
   3   7  -4   17.10    2.60
  -2  -7   4   42.50    2.90
  -2  -7   4   45.70    3.70
  -2  -7   4   39.30    2.80
  -2   7   4   42.60    2.20
  -2   7   4   39.40    2.50
   2   7  -4   38.70    3.10
   2   7  -4   41.50    3.50
   2   7  -4   41.20    2.80
  -1  -7   4   16.40    1.70
  -1  -7   4   14.10    2.50
  -1  -7   4   13.50    2.00
   1   7  -4   15.10    2.00
  -1   7   4   17.20    1.70
   1   7  -4   15.70    2.40
   1   7  -4   17.90    2.20
  -1   7   4   15.90    2.20
   0  -7   4   31.70    2.70
   0  -7   4   29.60    3.50
   0  -7   4   34.40    1.80
   0   7   4   31.00    2.30
   0   7  -4   31.00    3.00
   0   7  -4   36.30    3.40
   1  -7   4    0.90    2.00
   1  -7   4    1.90    1.50
   1   7   4    2.00    2.10
  -1   7  -4    4.10    2.20
   1   7   4    1.00    1.30
  -1   7  -4    1.50    1.90
   2  -7   4    4.70    1.90
   2  -7   4    2.80    2.40
  -2   7  -4    2.50    2.30
   2   7   4    8.50    1.60
  -2   7  -4    6.70    2.30
   2   7   4    3.50    1.90
   3  -7   4   47.60    5.90
   3  -7   4   50.19    4.00
  -3   7  -4   48.00    4.80
   3   7   4   44.10    5.00
   4  -7   4   19.20    3.20
   4  -7   4   21.10    3.40
  -4   7  -4   10.50    6.30
   4   7   4   21.70    3.00
   5  -7   4  123.49    7.20
   5  -7   4  120.59    6.20
   5   7   4  119.79    6.40
  -5   7  -4  126.89    7.50
   6  -7   4    9.20    4.10
  -6  -7  -4    2.90    1.80
  -6  -7  -4    5.10    2.00
   6  -7   4    4.50    2.90
   6  -7   4    6.60    1.70
  -6   7  -4    0.90    2.90
  -6   7  -4   -0.80    4.00
   6   7   4    1.00    2.90
  -7  -7  -4    1.00    2.60
   7  -7   4    3.60    3.50
   7  -7   4    0.80    2.20
  -7  -7  -4   -3.60    2.20
  -7   7  -4   -0.40    3.50
   7   7   4    1.20    2.90
   8  -7   4    0.30    3.60
  -8  -7  -4    3.00    3.20
   8  -7   4    4.70    5.60
   8  -7   4    0.50    2.90
  -8  -7  -4   -0.80    3.00
   8   7   4   -2.10    3.90
  -8   7  -4   -5.90    4.00
   9  -7   4    2.20    4.00
  -9  -7  -4   -2.20    3.70
  -9  -7  -4    7.20    4.30
   9  -7   4    4.20    6.70
   9  -7   4    3.70    4.00
  -9   7  -4   -3.00    5.50
   9   7   4    5.60    8.20
 -11  -8   4    3.20    3.90
  11  -8  -4   12.40    4.50
  11   8  -4    8.50    5.20
  11   8  -4    7.30    6.00
  11   8  -4    4.60    5.00
 -11   8   4    6.30    5.20
 -11   8   4    5.00    5.50
 -10  -8   4   -3.20    3.30
 -10  -8   4    2.60    5.10
  10  -8  -4   -4.70    3.30
 -10  -8   4    1.50    3.20
 -10   8   4    3.10    4.30
 -10   8   4    1.80    4.40
  10   8  -4    2.20    5.30
  10   8  -4    1.30    4.10
  10   8  -4    5.30    4.10
   9  -8  -4    4.30    2.50
  -9  -8   4   -1.90    2.60
  -9  -8   4    9.00    3.00
  -9  -8   4    3.70    4.30
   9   8  -4    3.20    3.20
  -9   8   4   -2.00    3.70
   9   8  -4   -2.70    3.40
   9   8  -4    0.20    4.20
  -9   8   4    4.40    3.70
  -8  -8   4    8.50    2.30
   8  -8  -4    4.50    2.00
  -8  -8   4    7.10    2.90
   8   8  -4   11.10    3.00
  -8   8   4   11.00    3.40
   8   8  -4   12.40    4.00
  -8   8   4   13.70    3.50
   8   8  -4    8.60    3.80
  -7  -8   4    7.30    2.70
  -7  -8   4    8.10    3.30
  -7  -8   4    2.80    1.80
   7   8  -4    8.20    2.90
   7   8  -4    7.80    3.00
  -7   8   4    4.30    4.40
   7   8  -4   -0.40    3.00
  -7   8   4    4.90    3.00
  -6  -8   4    4.50    1.30
  -6  -8   4    9.50    3.00
  -6  -8   4    6.40    2.50
  -6   8   4    3.00    2.60
   6   8  -4    0.60    2.40
  -6   8   4    2.00    2.50
   6   8  -4    6.60    2.80
   6   8  -4    4.10    2.70
  -5  -8   4    4.30    2.50
  -5  -8   4    5.00    2.40
  -5   8   4    1.60    2.00
   5   8  -4    1.80    2.10
   5   8  -4    0.30    2.20
   5   8  -4   -1.30    2.20
  -5   8   4    3.10    2.20
  -4  -8   4    3.90    2.30
  -4  -8   4    1.80    2.00
   4   8  -4    5.90    2.20
  -4   8   4    9.20    2.10
   4   8  -4    5.60    2.40
   4   8  -4    5.10    2.20
  -3  -8   4   18.00    2.40
  -3  -8   4   10.80    2.30
  -3   8   4   19.60    2.10
   3   8  -4   15.80    2.30
   3   8  -4   16.20    2.50
   3   8  -4   16.40    2.40
  -2  -8   4   45.20    4.00
  -2  -8   4   40.40    3.20
  -2  -8   4   47.30    3.80
  -2   8   4   44.50    2.60
   2   8  -4   36.80    3.90
  -2   8   4   44.50    2.60
   2   8  -4   38.50    3.40
   2   8  -4   42.70    3.10
  -1  -8   4   20.70    3.00
  -1  -8   4   17.30    1.90
  -1  -8   4   22.70    2.90
  -1   8   4   24.80    2.60
   1   8  -4   21.10    3.20
   1   8  -4   21.40    2.30
  -1   8   4   18.90    2.20
   1   8  -4   21.50    2.20
   0  -8   4   51.99    4.10
   0  -8   4   52.89    4.40
   0   8   4   52.69    4.30
   0   8   4   45.30    2.60
   0   8  -4   47.60    4.30
   0   8  -4   45.40    3.60
   1  -8   4   -1.20    2.40
   1  -8   4    2.30    2.30
  -1   8  -4    4.40    2.50
   1   8   4    3.00    1.40
  -1   8  -4    1.80    2.00
   1   8   4   -0.50    2.10
   2  -8   4   20.10    6.20
   2  -8   4   32.80    3.90
   2   8   4   30.30    2.80
   2   8   4   27.10    3.60
  -2   8  -4   29.10    3.10
  -2   8  -4   30.00    3.80
   3  -8   4    0.20    2.90
   3  -8   4    0.10    2.40
  -3   8  -4    1.00    3.40
   3   8   4   -1.50    2.40
   4  -8   4   32.80    4.50
   4  -8   4   28.90    3.60
  -4   8  -4   29.60    4.40
   4   8   4   31.90    4.10
   5  -8   4    1.90    3.30
   5  -8   4    5.60    2.80
  -5   8  -4    6.00    3.70
   5   8   4    4.80    3.10
   6  -8   4    7.40    3.10
  -6   8  -4    2.80    4.50
   6   8   4    8.00    3.20
  -6   8  -4    7.30    3.50
   7  -8   4   -2.50    4.90
   7  -8   4   -6.20    4.50
  -7   8  -4    1.00    4.40
   7   8   4    0.30    3.30
   8  -8   4    3.80    6.30
   8  -8   4   11.80    3.90
   8   8   4   10.10    4.30
  -8   8  -4    8.50    4.80
   9  -8   4    1.80    7.60
   9  -8   4   -2.20    3.90
 -11  -9   4    4.60    3.90
  11   9  -4    5.30    6.60
 -11   9   4    9.40    6.10
 -11   9   4    0.70    5.60
 -10  -9   4   -5.30    5.50
 -10  -9   4   -2.40    3.60
  10  -9  -4   -2.40    3.40
 -10  -9   4   -4.00    2.70
  10   9  -4   -6.90    5.80
  10   9  -4    4.60    4.20
 -10   9   4   11.00    4.80
  10   9  -4   -4.80    4.90
 -10   9   4    5.80    4.90
  -9  -9   4    9.10    5.10
   9  -9  -4    6.30    2.50
  -9  -9   4    0.50    3.20
   9   9  -4    6.40    4.80
   9   9  -4   16.70    3.80
   9   9  -4   -2.30    4.30
  -9   9   4    3.70    4.20
  -9   9   4    9.50    4.00
  -8  -9   4   11.60    3.10
  -8   9   4    3.60    3.70
   8   9  -4   12.60    3.40
   8   9  -4    8.00    4.20
  -8   9   4   11.80    3.80
   8   9  -4    2.10    3.90
  -7  -9   4   21.10    4.20
  -7  -9   4   18.30    3.40
  -7   9   4   20.90    3.70
   7   9  -4   16.00    3.30
   7   9  -4   19.20    4.20
  -7   9   4   24.10    3.90
  -6  -9   4   -1.40    2.40
  -6  -9   4    2.10    3.20
   6   9  -4    3.90    2.70
  -6   9   4   -0.10    2.70
   6   9  -4   -0.10    3.00
  -6   9   4   -0.60    2.80
   6   9  -4   -0.50    2.70
  -5  -9   4    3.40    2.90
  -5  -9   4    0.70    2.00
  -5   9   4    1.10    2.20
  -5   9   4   -0.70    2.80
   5   9  -4    2.20    2.40
   5   9  -4   -5.50    2.30
   5   9  -4    0.70    2.40
  -4  -9   4    3.70    2.50
  -4  -9   4    8.50    2.70
   4   9  -4   13.10    2.90
   4   9  -4    9.00    2.60
  -4   9   4   12.50    2.30
   4   9  -4    7.90    2.40
  -3  -9   4   20.00    2.80
  -3  -9   4   19.40    2.90
   3   9  -4   19.40    2.60
  -3   9   4   21.80    2.30
   3   9  -4   23.40    2.80
  -3   9   4   16.50    1.90
   3   9  -4   17.90    3.10
  -2  -9   4   10.20    2.20
  -2  -9   4   10.40    2.70
  -2  -9   4    8.50    2.40
   2   9  -4   13.60    2.20
  -2   9   4   13.40    2.00
  -2   9   4   11.80    1.80
   2   9  -4   10.70    2.40
   2   9  -4   13.80    3.40
  -1  -9   4   22.00    3.20
  -1  -9   4   19.00    2.40
  -1  -9   4   18.50    3.50
  -1   9   4   17.40    2.30
   1   9  -4   20.40    2.60
   1   9  -4   18.10    1.90
  -1   9   4   18.20    2.20
   1   9  -4   13.80    3.00
   0  -9   4    0.80    2.50
   0  -9   4    1.60    2.20
   0   9   4    0.80    2.10
   0   9  -4    3.20    2.50
   0   9   4   -0.20    2.40
   0   9   4    0.50    1.40
   0   9  -4    4.40    2.10
   1  -9   4   -3.30    2.10
   1  -9   4    1.90    2.70
   1   9   4   -0.80    2.60
  -1   9  -4    1.30    2.80
  -1   9  -4    0.80    2.30
   1   9   4    0.30    1.40
   2  -9   4   48.40    4.80
   2  -9   4   39.50    4.90
   2   9   4   47.80    3.30
  -2   9  -4   37.00    5.30
   2   9   4   49.90    4.80
  -2   9  -4   47.50    4.60
   3  -9   4   40.70    4.70
   3  -9   4   51.19    5.70
   3   9   4   49.80    5.00
  -3   9  -4   38.00    4.80
   4  -9   4   11.40    4.10
   4  -9   4   19.00    3.60
  -4   9  -4   27.30    4.40
   4   9   4   22.20    4.10
   5  -9   4    4.70    3.10
   5  -9   4    8.10    4.20
  -5   9  -4   18.30    4.80
   5   9   4    6.40    3.50
   6  -9   4    1.10    2.90
  -6   9  -4   -2.20    3.70
  -6   9  -4    2.10    4.80
   6   9   4    3.00    3.50
   7  -9   4    5.80    3.70
   7  -9   4   10.80    5.30
  -7   9  -4    9.10    5.60
   7   9   4   10.70    4.50
  -7   9  -4    0.70    4.90
   8  -9   4   12.00    6.90
   8  -9   4    0.00    3.90
  -8   9  -4   -2.60    6.30
 -10 -10   4   -3.30    3.70
  10  10  -4   -3.00    6.60
  10  10  -4    1.30    5.70
 -10  10   4   -5.10    4.90
 -10  10   4    4.70    5.50
   9 -10  -4    3.70    2.40
  -9 -10   4   -6.60    3.10
  -9 -10   4  -13.60    5.70
   9  10  -4    0.00    5.40
  -9  10   4   -3.70    4.60
  -9  10   4    6.40    4.40
   9  10  -4    6.40    4.50
   9  10  -4    1.20    5.10
  -8 -10   4   -0.50    3.20
  -8 -10   4   -8.20    4.50
  -8  10   4   -3.90    4.30
   8  10  -4   -0.50    3.70
   8  10  -4   -7.00    4.10
  -8  10   4   -3.60    4.00
   8  10  -4   -3.70    4.80
  -7 -10   4   12.30    3.50
  -7 -10   4    9.70    5.10
   7  10  -4    8.30    3.60
  -7  10   4   13.60    3.70
   7  10  -4   15.50    4.00
  -7  10   4   17.70    4.00
   7  10  -4   10.60    4.30
  -6 -10   4    7.30    3.00
  -6 -10   4    9.00    3.90
   6  10  -4    5.60    3.60
  -6  10   4    4.60    3.30
   6  10  -4    5.50    3.30
  -6  10   4    3.30    3.10
   6  10  -4    6.20    3.40
  -5 -10   4    7.80    2.90
  -5 -10   4    2.00    5.60
  -5  10   4    8.30    2.80
   5  10  -4    8.50    3.20
   5  10  -4    6.40    2.90
  -5  10   4    6.20    3.30
   5  10  -4    9.90    3.50
  -4 -10   4    1.40    2.40
  -4 -10   4    7.90    3.00
   4  10  -4    7.50    2.90
   4  10  -4    9.10    3.30
  -4  10   4    3.60    2.20
   4  10  -4    4.60    2.70
  -3 -10   4   12.60    3.10
  -3 -10   4   20.10    2.90
   3  10  -4   12.30    2.70
   3  10  -4   17.60    2.70
  -3  10   4   16.40    1.90
   3  10  -4   18.90    3.70
  -3  10   4   16.40    2.20
  -2 -10   4    5.50    2.70
  -2 -10   4   10.80    2.20
  -2 -10   4    7.80    3.30
   2  10  -4    8.50    2.20
  -2  10   4   10.80    1.90
   2  10  -4    9.70    2.50
   2  10  -4    9.40    3.30
  -2  10   4   12.50    2.30
  -1 -10   4    1.50    2.90
  -1 -10   4   -2.40    2.10
  -1  10   4   -0.40    1.90
   1  10  -4    4.90    2.70
  -1  10   4   -1.40    1.50
   1  10  -4    2.30    1.60
  -1  10   4    0.90    2.60
   1  10  -4    2.20    2.20
   0 -10   4   13.50    3.70
   0 -10   4    4.40    2.50
   0  10   4    6.40    1.50
   0  10   4    7.10    3.10
   0  10  -4    4.10    3.10
   0  10   4    9.50    2.60
   0  10  -4    6.90    2.50
   1 -10   4    3.90    2.50
   1 -10   4    0.80    3.00
   1  10   4    0.90    3.00
   1  10   4   -0.70    1.60
   1  10   4   -0.80    2.60
  -1  10  -4    3.60    3.30
  -1  10  -4   -2.20    2.40
   2 -10   4    1.60    2.80
   2 -10   4    5.50    3.50
  -2  10  -4    6.50    3.00
   2  10   4    3.30    1.90
  -2  10  -4    0.00    3.40
   2  10   4   -0.40    3.30
   3 -10   4    5.40    3.60
   3 -10   4   -2.30    2.80
  -3  10  -4   -0.40    3.20
   3  10   4    4.40    3.50
  -3  10  -4    2.60    3.80
   4 -10   4   29.50    5.00
   4 -10   4   28.30    4.10
   4  10   4   38.00    5.50
  -4  10  -4   30.60    5.20
   5 -10   4    4.10    3.30
   5  10   4   -1.60    3.70
  -5  10  -4    2.20    4.70
   6 -10   4    6.20    5.40
   6 -10   4   -0.20    3.30
  -6  10  -4   -2.20    4.30
   6  10   4    8.60    4.30
  -6  10  -4    4.90    5.70
   7 -10   4    9.40    6.70
   7 -10   4    2.80    3.80
  -7  10  -4   -2.70    6.40
  -7  10  -4    0.30    5.40
   7  10   4    0.10    4.80
  -9 -11   4   14.80    6.90
  -9 -11   4    6.50    3.90
   9  11  -4   -8.50    5.50
   9  11  -4    6.50    6.50
  -9  11   4    1.70    5.30
  -9  11   4    9.00    4.90
  -8 -11   4   -4.00    3.20
  -8 -11   4    1.50    5.50
   8  11  -4   -6.20    4.40
  -8  11   4    4.30    4.60
   8  11  -4  -12.00    4.80
   8  11  -4    1.00    4.80
  -7 -11   4    3.80    3.30
   7  11  -4    4.20    4.20
  -7  11   4   12.60    4.10
   7  11  -4    8.60    4.40
   7  11  -4    5.50    3.90
  -7  11   4    2.20    3.90
  -6 -11   4    7.30    3.60
  -6 -11   4   12.70    4.50
   6  11  -4   12.50    3.90
   6  11  -4    9.10    4.10
   6  11  -4    8.50    4.00
  -6  11   4    9.10    4.50
  -6  11   4    9.80    3.70
  -5 -11   4    8.50    3.80
  -5 -11   4   18.40    3.70
  -5  11   4   15.20    3.30
   5  11  -4   15.10    6.50
  -5  11   4   14.90    3.80
   5  11  -4   12.50    3.40
   5  11  -4   24.60    4.40
  -4 -11   4    4.80    3.20
  -4 -11   4    1.00    2.80
   4  11  -4    1.00    3.60
   4  11  -4    2.80    2.90
   4  11  -4    3.20    3.10
  -4  11   4    3.50    2.50
  -3 -11   4    0.90    2.90
  -3 -11   4    0.90    2.70
  -3  11   4    0.70    1.90
   3  11  -4    2.70    2.60
   3  11  -4    2.50    3.20
   3  11  -4   -1.40    2.60
  -3  11   4   -0.50    2.10
  -2 -11   4   -0.50    2.20
  -2 -11   4    3.20    2.80
  -2  11   4   -0.20    1.90
  -2  11   4    1.10    3.00
   2  11  -4    1.30    2.30
   2  11  -4   -0.90    2.50
   2  11  -4   -3.00    3.00
  -2  11   4    2.40    2.20
  -1 -11   4    1.80    2.80
  -1 -11   4   -2.90    3.60
  -1  11   4    1.00    1.70
   1  11  -4    2.30    1.70
  -1  11   4    4.30    2.60
   1  11  -4    5.60    3.50
   1  11  -4    2.00    2.60
  -1  11   4   -2.70    3.10
   0 -11   4    6.50    3.10
   0 -11   4    2.10    3.90
   0  11   4   10.10    3.80
   0  11   4    6.20    3.00
   0  11  -4    5.70    3.90
   0  11  -4    2.30    2.90
   0  11   4    3.80    1.60
   1 -11   4    9.80    3.60
   1 -11   4   21.10    4.50
  -1  11  -4   17.10    4.40
   1  11   4   21.00    4.00
  -1  11  -4   16.50    3.40
   1  11   4   13.60    2.00
   1  11   4   21.50    3.70
   2 -11   4    1.40    3.10
   2 -11   4   -3.50    3.80
   2  11   4   -6.70    3.40
  -2  11  -4   -5.80    3.70
  -2  11  -4   -2.40    4.10
   2  11   4    4.20    3.60
   2  11   4   -1.40    2.00
   3 -11   4   10.00    5.00
   3 -11   4   11.30    3.40
  -3  11  -4   11.10    4.30
  -3  11  -4    8.70    4.70
   3  11   4    7.60    4.40
   4 -11   4    1.30    3.30
  -4  11  -4    9.40    5.20
   4  11   4    9.40    4.70
   5 -11   4   12.90    3.90
   5 -11   4    7.60    5.30
   5  11   4   16.40    5.10
  -5  11  -4    8.50    5.60
   6 -11   4    1.40    3.70
   6 -11   4    5.40    6.20
  -6  11  -4    7.20    5.30
  -6  11  -4   19.00    6.40
   6  11   4   -5.40    5.20
   7 -11   4    7.10    7.30
   7 -11   4    0.50    4.20
  -7  11  -4   -1.60    9.60
  -7  11  -4   -2.90    7.40
  -8 -12   4   16.20    7.70
  -8 -12   4    4.10    4.10
   8  12  -4  -12.60    5.70
   8  12  -4   -1.10    5.70
   8  12  -4   -9.70    6.10
  -8  12   4    4.60    5.20
  -7 -12   4   -4.50    3.20
  -7 -12   4    2.80    5.60
  -7  12   4    4.10    4.50
   7  12  -4   -6.90    5.00
  -7  12   4   -4.20    4.20
   7  12  -4    1.10    4.50
   7  12  -4   -4.50    4.90
  -6 -12   4   -6.10    3.10
  -6 -12   4   -0.80    4.60
   6  12  -4    0.10    5.20
  -6  12   4   -2.10    3.60
  -6  12   4   -1.20    3.90
   6  12  -4   -0.30    5.00
   6  12  -4    5.30    4.60
  -5 -12   4   -5.60    3.00
  -5 -12   4   -2.20    3.90
  -5  12   4    4.10    3.90
   5  12  -4   -1.10    3.60
   5  12  -4    3.60    3.50
  -5  12   4   -0.20    3.20
   5  12  -4    2.20    4.80
  -4 -12   4   -2.30    2.80
  -4 -12   4   11.50    4.10
   4  12  -4   -0.50    4.10
   4  12  -4    5.90    3.70
   4  12  -4    4.00    3.40
  -4  12   4    4.60    2.80
  -3 -12   4   -4.40    2.70
  -3 -12   4    1.20    3.10
   3  12  -4    3.00    2.80
  -3  12   4   -2.60    2.50
   3  12  -4    1.40    4.00
  -3  12   4    5.80    3.70
   3  12  -4    3.50    3.20
  -3  12   4    1.70    2.30
  -2 -12   4   -4.30    3.00
   2  12  -4    5.10    4.00
   2  12  -4    1.90    2.50
  -2  12   4    2.40    2.70
  -2  12   4    3.40    4.20
  -2  12   4    0.30    2.10
   2  12  -4   -2.10    2.70
  -1 -12   4    0.00    3.00
   1  12  -4    2.40    2.00
   1  12  -4   -0.30    3.80
  -1  12   4    3.40    2.10
  -1  12   4    1.70    3.70
  -1  12   4    2.40    3.10
   1  12  -4   -1.90    2.90
   0 -12   4    9.10    3.30
   0  12   4    5.20    1.90
   0  12   4    6.90    4.10
   0  12  -4    8.60    4.50
   0  12  -4    2.90    3.30
   0  12   4    3.40    3.20
   1 -12   4    2.90    3.40
  -1  12  -4    2.10    3.20
   1  12   4    4.50    4.10
  -1  12  -4    2.50    4.50
   1  12   4    3.50    3.70
   1  12   4    2.00    1.90
   2 -12   4    7.10    3.40
   2  12   4   10.60    4.20
   2  12   4   13.60    4.70
  -2  12  -4    2.10    4.00
  -2  12  -4    0.00    4.50
   3 -12   4    6.90    3.60
   3 -12   4    0.10    7.40
  -3  12  -4   10.60    4.50
   3  12   4    6.30    4.60
   3  12   4    5.60    5.20
  -3  12  -4    3.80    5.20
   4 -12   4    9.50    3.80
   4 -12   4    1.00    5.60
   4  12   4    4.60    5.20
  -4  12  -4    4.20    5.10
  -4  12  -4    1.90    5.80
   5 -12   4    4.20    3.80
   5 -12   4    8.10    6.40
   5  12   4   13.60    7.40
  -5  12  -4    8.60    6.30
   6 -12   4   -2.50    4.30
   6 -12   4   12.30    7.00
  -6  12  -4    5.40    7.20
  -6  12  -4   -4.30    5.70
  -7 -13   4   -0.40    4.10
  -7 -13   4    1.70    6.10
  -7  13   4   -1.90    4.90
   7  13  -4    4.70    5.90
   7  13  -4    8.00    5.70
   7  13  -4    8.00    8.10
  -7  13   4    1.30    7.60
  -6 -13   4    7.30    3.80
  -6  13   4    2.80    4.40
   6  13  -4    2.30    4.60
   6  13  -4    8.70    6.10
  -6  13   4    3.10    7.10
   6  13  -4    1.80    5.10
  -5 -13   4   -2.20    4.70
  -5 -13   4   -0.10    3.50
   5  13  -4    1.80    3.90
   5  13  -4    5.40    4.60
  -5  13   4    4.90    3.90
   5  13  -4   -2.50    5.70
  -5  13   4   -3.40    8.10
  -4 -13   4    0.80    3.50
  -4 -13   4    1.90    4.50
   4  13  -4   -4.90    3.70
  -4  13   4    3.60    2.10
   4  13  -4   -2.40    5.00
  -4  13   4    3.00    4.20
  -4  13   4   -0.70    3.20
   4  13  -4    2.90    3.80
  -3 -13   4   -1.20    3.50
   3  13  -4    1.30    3.30
   3  13  -4    2.40    3.60
  -3  13   4   -5.30    2.60
   3  13  -4    0.40    5.00
  -3  13   4   -5.00    2.60
  -2 -13   4   -2.50    3.20
   2  13  -4    0.20    2.90
  -2  13   4   -0.90    2.40
  -2  13   4    2.60    4.40
  -2  13   4    0.00    3.00
   2  13  -4   -5.60    4.80
   2  13  -4    2.90    3.40
  -1 -13   4    3.00    3.50
   1  13  -4   -1.70    4.50
   1  13  -4    6.30    3.50
  -1  13   4    0.70    4.30
  -1  13   4   -3.50    3.50
  -1  13   4   -2.10    2.20
   1  13  -4    1.80    2.20
   0 -13   4    9.20    5.50
   0 -13   4    7.10    3.70
   0  13   4    7.70    2.10
   0  13  -4   13.70    3.90
   0  13  -4    8.90    5.20
   0  13   4   14.00    4.20
   0  13   4    8.20    4.80
   1 -13   4   13.80    4.20
   1 -13   4   10.10    5.40
  -1  13  -4   19.70    5.60
   1  13   4    7.80    5.10
   1  13   4    9.00    4.50
   1  13   4    8.70    2.30
   2 -13   4    3.20    3.90
   2 -13   4   -0.10    5.60
   2  13   4   -3.30    5.40
   2  13   4   -0.30    4.70
  -2  13  -4   -7.70    4.20
  -2  13  -4   -5.00    5.40
   3 -13   4   -2.80    5.80
   3 -13   4    7.10    3.80
  -3  13  -4    7.80    5.20
   3  13   4   10.80    5.90
   3  13   4    3.40    5.00
  -3  13  -4   -4.50    6.10
   4 -13   4    9.20    4.30
   4 -13   4   13.20    6.70
   4  13   4    3.70    6.30
  -4  13  -4    3.00    6.20
  -4  13  -4    7.70    6.80
   4  13   4   12.10    6.40
   5 -13   4   -2.90    7.40
   5 -13   4    4.10    4.50
  -5  13  -4   -7.60    7.20
  -5  13  -4    2.90    7.60
   5  13   4   -1.30    7.20
   5  13   4    0.10    7.80
  -6 -14   4   -7.00    6.10
  -6 -14   4    0.70    3.90
  -6  14   4    4.30    5.20
   6  14  -4   -0.10    7.40
   6  14  -4    6.10    6.70
  -5 -14   4    6.50    4.20
   5  14  -4    8.70    5.90
   5  14  -4   -2.30    6.50
  -5  14   4    3.80    5.20
   5  14  -4    3.90    5.60
  -5  14   4    4.10    5.20
  -4 -14   4    6.00    4.10
  -4  14   4    7.30    3.80
  -4  14   4    5.60    6.30
   4  14  -4    1.20    4.40
   4  14  -4    7.50    6.70
   4  14  -4    9.40    5.90
  -3 -14   4   -2.90    3.90
   3  14  -4   -0.50    3.90
  -3  14   4    3.30    3.30
   3  14  -4    7.40    5.70
   3  14  -4   -1.10    3.80
  -3  14   4   -4.20    2.90
  -3  14   4   -2.40    5.00
  -2 -14   4    2.50    3.90
  -2  14   4   -2.40    2.80
  -2  14   4   -5.00    5.50
   2  14  -4    3.70    3.20
   2  14  -4    0.40    4.00
   2  14  -4    5.70    5.60
  -2  14   4    0.30    3.80
  -1 -14   4   -3.80    3.60
   1  14  -4    6.70    5.60
  -1  14   4   -6.90    4.80
   1  14  -4   -0.60    4.00
  -1  14   4    7.80    2.50
  -1  14   4    3.70    3.90
   0 -14   4    6.90    6.00
   0 -14   4    0.30    3.80
   0  14   4   -0.10    4.40
   0  14   4    9.40    5.60
   0  14  -4    0.10    4.60
   0  14  -4   -5.10    5.60
   1 -14   4   -5.30    6.40
   1 -14   4    3.00    3.50
   1  14   4   11.20    6.10
   1  14   4    6.80    5.10
  -1  14  -4    7.70    6.00
  -1  14  -4    1.70    4.70
   2 -14   4    1.60    3.70
   2 -14   4   -2.30    6.60
  -2  14  -4   -3.20    4.70
  -2  14  -4   -4.00    6.40
   2  14   4    4.20    6.60
   2  14   4   -4.70    5.50
   3 -14   4   10.40    7.20
   3 -14   4   10.40    4.60
  -3  14  -4    0.70    6.00
  -3  14  -4    3.80    7.20
   3  14   4   -0.60    6.50
   3  14   4    4.20    9.00
  -3 -15   4    3.90    3.90
  -3  15   4   -4.40    5.60
   3  15  -4    1.00    9.30
  -2 -15   4    0.50    3.60
  -2  15   4    7.20    6.00
   2  15  -4   16.70    6.80
  -1 -15   4    3.20    4.10
  -1  15   4    4.00    7.00
   1  15  -4   -2.00    6.40
  -1  15   4    8.20    6.30
   0 -15   4    2.20    3.80
   0  15  -4    2.30    7.10
   0  15  -4    2.70    6.40
   0  15   4   -1.60    6.70
 -13   0   5  -12.10    6.20
  13   0  -5    7.90    6.30
  12   0  -5    1.10    3.80
  12   0  -5    9.50    4.70
 -12   0   5   -1.10    4.40
 -12   0   5    4.50    4.10
 -11   0   5    6.60    3.80
 -11   0   5    0.70    3.00
  11   0  -5   -4.10    3.50
 -10   0   5   -4.20    2.30
  10   0  -5   -5.60    2.50
 -10   0   5    1.50    2.70
   9   0  -5   -5.50    2.50
  -9   0   5    1.30    2.40
   9   0  -5   -0.70    2.50
  -9   0   5   -1.00    1.90
  -8   0   5    0.90    1.70
  -8   0   5    0.60    1.70
   8   0  -5    1.80    1.70
   8   0  -5   -0.20    1.90
   7   0  -5    1.40    1.60
  -7   0   5    0.00    1.50
   7   0  -5   -1.00    1.80
   7   0  -5    2.40    1.90
  -7   0   5    0.80    1.60
   6   0  -5    1.60    1.50
  -6   0   5   -0.30    1.30
   6   0  -5   -0.70    1.50
  -6   0   5    0.20    1.70
   6   0  -5   -0.10    1.50
   5   0  -5   -2.80    1.30
  -5   0   5   -1.40    1.20
  -5   0   5   -1.50    1.50
   5   0  -5    0.60    1.40
   5   0  -5   -1.60    1.30
  -4   0   5    3.30    1.40
  -4   0   5    2.90    1.70
   4   0  -5    2.10    1.40
  -4   0   5    0.20    1.20
   4   0  -5    1.20    1.30
  -3   0   5    0.70    1.20
  -3   0   5   -0.10    1.30
  -3   0   5   -0.70    1.10
   3   0  -5   -0.10    1.30
   3   0  -5   -0.60    1.10
  -2   0   5    0.00    1.10
  -2   0   5   -1.80    1.00
   2   0  -5    0.10    1.10
   2   0  -5   -0.50    1.10
  -1   0   5    0.50    1.10
  -1   0   5    0.00    1.20
   1   0  -5    1.00    1.20
   1   0  -5    0.30    1.20
   0   0   5    0.00    1.20
   0   0  -5   -0.40    1.20
   0   0   5    1.30    1.30
   0   0  -5    1.40    1.40
   1   0   5    0.90    1.30
   1   0   5    0.10    1.10
  -1   0  -5    0.70    1.50
  -1   0  -5   -0.30    1.30
  -2   0  -5   -0.80    1.20
  -2   0  -5    0.20    1.60
   2   0   5    0.30    1.40
  -3   0  -5   -0.10    1.50
   3   0   5    1.50    1.60
   3   0   5   -0.10    1.70
   4   0   5   -3.90    1.80
  -4   0  -5    2.80    1.90
  -4   0  -5   -0.50    1.50
   4   0   5    0.70    1.90
   5   0   5   -3.50    2.20
  -5   0  -5   -0.30    2.10
  -5   0  -5   -3.30    1.90
   5   0   5   -1.90    1.90
  -6   0  -5    2.10    2.60
   6   0   5    2.40    2.70
  -6   0  -5   -1.60    2.40
   7   0   5   -7.00    3.00
  -7   0  -5    2.80    3.20
  -8   0  -5    4.30    4.30
   8   0   5    1.00    4.00
  -8   0  -5    1.70    3.90
   8   0   5    1.70    3.90
   9   0   5   -4.80    4.80
  -9   0  -5    1.90    4.70
   9   0   5   -0.80    4.10
  -9   0  -5    3.00    5.20
 -10   0  -5    5.70    5.80
  10   0   5   -9.70    6.00
 -13  -1   5  -10.40    4.70
  13  -1  -5  -11.50    5.60
 -13   1   5   -3.20    6.40
  13   1  -5    2.10    5.90
 -13   1   5   -3.10    4.50
 -12  -1   5   10.80    4.60
 -12  -1   5   -4.40    4.00
  12  -1  -5    1.30    4.90
  12  -1  -5    2.90    4.40
 -12   1   5   -5.10    4.80
 -12   1   5    8.40    3.70
  12   1  -5    7.10    4.60
  12   1  -5   -1.30    4.00
 -11  -1   5    0.90    3.40
  11  -1  -5    0.70    3.80
  11  -1  -5   -1.60    3.10
 -11  -1   5   -0.70    3.10
 -11   1   5   -6.40    2.60
  11   1  -5    1.30    3.40
 -11   1   5    2.20    3.80
 -10  -1   5   42.40    4.60
  10  -1  -5   45.20    4.90
 -10  -1   5   35.80    3.90
 -10   1   5   31.80    4.20
  10   1  -5   37.80    4.80
 -10   1   5   41.70    5.10
  -9  -1   5   19.00    2.90
  -9  -1   5   21.70    3.00
   9  -1  -5   25.10    3.10
   9  -1  -5   28.20    3.50
   9   1  -5   26.30    3.80
  -9   1   5   26.20    3.00
   9   1  -5   22.40    3.20
  -9   1   5   28.70    3.60
  -8  -1   5   52.49    3.70
   8  -1  -5   59.99    4.10
   8  -1  -5   45.20    3.90
  -8  -1   5   44.70    3.80
   8   1  -5   44.80    3.90
   8   1  -5   47.60    3.90
  -8   1   5   55.79    4.30
  -8   1   5   45.50    4.30
   7  -1  -5    3.50    1.80
  -7  -1   5    3.70    1.70
   7  -1  -5    6.10    1.80
  -7  -1   5    1.60    1.70
   7  -1  -5    3.70    1.90
   7   1  -5    2.50    1.80
  -7   1   5    1.50    1.50
  -7   1   5    4.10    1.80
   7   1  -5    3.90    1.80
   7   1  -5    2.70    2.00
  -6  -1   5    8.10    1.90
  -6  -1   5   17.60    2.50
   6  -1  -5   12.40    2.10
   6  -1  -5   15.90    2.00
   6  -1  -5   12.60    2.00
  -6   1   5   14.30    2.10
   6   1  -5   14.20    2.30
   6   1  -5   14.30    2.30
  -6   1   5    9.40    1.90
   6   1  -5   10.50    2.10
   5  -1  -5    3.70    1.50
   5  -1  -5    4.00    1.50
  -5  -1   5    6.30    1.70
  -5  -1   5    5.30    1.50
   5   1  -5    3.60    1.60
   5   1  -5    5.40    1.70
  -5   1   5    4.80    1.40
   5   1  -5    3.30    1.70
  -5   1   5    6.00    1.70
   4  -1  -5  680.63   17.40
  -4  -1   5  660.33   17.80
   4  -1  -5  655.13   17.70
  -4  -1   5  646.54   18.00
  -4  -1   5  666.03   17.90
   4   1  -5  645.14   17.80
  -4   1   5  651.13   18.00
   4   1  -5  679.53   17.90
  -4   1   5  676.23   17.80
   3  -1  -5  198.68    6.00
  -3  -1   5  195.18    6.50
   3  -1  -5  190.78    6.20
  -3  -1   5  198.08    6.30
  -3  -1   5  192.88    6.40
  -3   1   5  196.98    6.30
   3   1  -5  191.88    6.40
   3   1  -5  193.88    6.30
  -3   1   5  187.48    5.90
   2  -1  -5    6.40    1.40
  -2  -1   5    7.40    1.40
  -2  -1   5    8.20    1.50
  -2  -1   5    9.60    1.70
   2  -1  -5    8.90    1.40
   2   1  -5    8.50    1.60
  -2   1   5    6.80    1.30
  -2   1   5    8.20    1.50
   2   1  -5    7.70    1.50
   1  -1  -5  292.87    8.50
  -1  -1   5  277.57    8.70
  -1  -1   5  276.47    8.40
   1  -1  -5  289.37    8.40
   1   1  -5  283.87    8.50
   1   1  -5  288.67    8.70
  -1   1   5  284.27    8.40
  -1   1   5  303.37    8.50
   0  -1  -5   96.89    4.20
   0  -1   5   95.89    4.30
   0  -1   5  103.19    4.00
   0  -1  -5  101.79    4.00
   0   1  -5   96.89    4.30
   0   1   5   98.39    4.10
   0   1  -5   99.29    4.20
   0   1   5  100.09    4.00
  -1  -1  -5  131.79    5.20
  -1  -1  -5  135.69    4.90
   1  -1   5  132.49    4.90
   1  -1   5  122.89    5.20
   1   1   5  126.09    5.10
   1   1   5  130.39    4.80
  -1   1  -5  126.39    5.30
  -1   1  -5  123.09    4.90
  -2  -1  -5  112.99    4.60
   2  -1   5  107.19    5.00
   2   1   5  111.69    4.60
  -2   1  -5  111.79    5.00
  -2   1  -5  109.29    4.70
   2   1   5  109.39    4.90
   3  -1   5    1.80    1.70
  -3  -1  -5   -0.40    1.50
   3  -1   5    0.00    1.60
   3   1   5   -1.00    1.50
  -3   1  -5   -0.80    1.70
  -3   1  -5    1.60    1.40
   3   1   5   -0.30    1.50
   4  -1   5   10.90    2.30
  -4  -1  -5    6.50    2.10
  -4  -1  -5    6.80    2.00
   4  -1   5    2.90    2.00
  -4   1  -5    4.90    1.80
   4   1   5    3.10    1.80
   4   1   5    2.30    2.10
   5  -1   5   19.90    3.00
   5  -1   5   25.60    3.10
  -5  -1  -5   20.30    2.90
  -5  -1  -5   15.90    4.70
  -5   1  -5   23.00    4.30
  -5   1  -5   17.10    2.70
   5   1   5   21.00    2.80
   5   1   5   22.20    3.20
  -6  -1  -5    3.80    2.60
   6  -1   5    0.50    2.70
  -6  -1  -5    2.00    2.70
  -6   1  -5    0.10    2.40
  -6   1  -5    1.10    2.40
   6   1   5   -2.70    3.50
   7  -1   5    6.90    2.00
  -7  -1  -5    2.90    3.50
   7  -1   5    4.80    6.10
  -7  -1  -5   16.80    3.70
   7   1   5    6.00    3.70
  -7   1  -5   14.30    3.50
   8  -1   5   -6.50    3.30
   8  -1   5   -5.20    3.60
  -8  -1  -5   -1.40    3.80
  -8  -1  -5   -0.60    4.00
   8   1   5   -4.10    4.00
  -8   1  -5    2.40    3.50
  -8   1  -5   -0.80    4.00
   9  -1   5   -1.10    4.90
  -9  -1  -5   -0.40    4.80
   9  -1   5   -1.60    4.50
  -9  -1  -5   -2.70    4.70
  -9   1  -5    1.70    4.60
   9   1   5   -1.80    4.90
   9   1   5   -5.90    4.10
  -9   1  -5    1.10    4.60
 -10  -1  -5  -13.30    6.60
  10  -1   5   11.20    6.20
 -10  -1  -5    5.70    6.20
 -10   1  -5   -2.70    6.00
  10   1   5    3.80    6.20
 -13  -2   5   -3.60    5.10
  13  -2  -5   10.40    6.20
 -13   2   5  -12.00    6.00
 -13   2   5   -7.90    4.80
  13   2  -5    2.00    5.70
  12  -2  -5    1.20    4.50
 -12  -2   5    0.00    4.30
  12  -2  -5    6.40    4.70
 -12  -2   5    2.60    4.10
  12   2  -5   -8.20    4.40
 -12   2   5   -2.70    3.20
 -12   2   5    6.80    5.30
  12   2  -5    3.00    4.10
  11  -2  -5    6.00    3.90
 -11  -2   5   -1.30    3.30
  11  -2  -5   -5.40    3.50
 -11  -2   5    3.70    3.20
  11   2  -5    2.30    5.10
 -11   2   5    4.30    2.80
  11   2  -5    2.40    3.20
 -10  -2   5    7.10    3.20
  10  -2  -5    7.30    3.50
  10   2  -5   -3.90    2.80
 -10   2   5    3.90    3.40
 -10   2   5    4.40    2.30
  10   2  -5    1.20    2.70
   9  -2  -5  150.48    7.00
   9  -2  -5  163.28    7.40
  -9  -2   5  162.18    7.10
  -9   2   5  158.78    6.80
   9   2  -5  149.99    7.00
   9   2  -5  150.98    7.10
  -9   2   5  161.88    7.40
  -8  -2   5   44.20    3.90
  -8  -2   5   39.20    3.80
   8  -2  -5   44.80    3.70
   8  -2  -5   36.30    4.10
  -8   2   5   38.10    4.80
   8   2  -5   30.80    3.80
  -8   2   5   25.90    5.20
   8   2  -5   32.80    6.40
   8   2  -5   31.40    4.20
   7  -2  -5   -2.00    1.70
  -7  -2   5   -0.70    1.60
  -7  -2   5   -0.40    1.50
   7  -2  -5   -2.10    1.60
   7   2  -5   -0.10    1.80
   7   2  -5   -0.90    1.80
  -7   2   5    2.10    1.50
   7   2  -5    1.40    2.10
  -7   2   5   -2.00    1.80
  -6  -2   5   13.20    2.10
   6  -2  -5   11.60    1.80
  -6  -2   5   14.30    2.30
   6  -2  -5    8.20    1.90
  -6   2   5   11.40    2.10
  -6   2   5   12.70    2.00
   6   2  -5   10.60    2.00
   6   2  -5   12.50    2.10
   6   2  -5   10.90    2.20
  -5  -2   5  342.27   10.40
  -5  -2   5  346.07   10.10
   5  -2  -5  342.57   10.10
   5  -2  -5  349.47    9.50
   5   2  -5  342.87   10.40
   5   2  -5  334.37   10.40
  -5   2   5  341.77   10.20
  -5   2   5  331.87   10.40
   5   2  -5  338.47   10.20
   4  -2  -5    0.30    1.00
  -4  -2   5    1.80    1.30
  -4  -2   5    2.00    1.50
   4  -2  -5    0.70    1.40
  -4  -2   5    2.60    1.60
   4   2  -5    0.40    1.30
  -4   2   5    2.60    1.20
  -4   2   5    0.50    1.30
   4   2  -5   -0.30    1.20
   4   2  -5    0.20    1.50
   3  -2  -5  273.97    8.20
  -3  -2   5  286.17    8.30
  -3  -2   5  276.37    8.40
  -3  -2   5  278.37    8.70
   3  -2  -5  284.67    7.70
  -3   2   5  273.67    7.70
   3   2  -5  268.27    8.60
   3   2  -5  274.47    8.40
  -3   2   5  286.67    8.40
  -2  -2   5   -0.30    1.20
  -2  -2   5    0.70    1.20
  -2  -2   5    0.70    1.10
   2  -2  -5    2.00    1.10
   2  -2  -5   -0.10    1.20
  -2   2   5    0.30    1.10
  -2   2   5    0.70    1.20
   2   2  -5   -0.80    1.20
   2   2  -5    1.20    1.30
  -1  -2   5   90.99    4.10
   1  -2  -5   96.89    3.70
   1  -2  -5   93.29    3.70
  -1  -2   5   91.09    3.80
   1   2  -5   93.09    4.20
  -1   2   5   91.39    3.80
   1   2  -5   91.09    3.90
  -1   2   5   89.69    3.70
   0  -2   5  551.34   15.80
   0  -2  -5  557.04   15.20
   0  -2  -5  577.84   15.40
   0  -2   5  559.34   15.40
   0   2   5  566.44   15.50
   0   2  -5  574.24   15.50
   0   2  -5  569.94   15.90
   0   2   5  582.24   15.30
   1  -2   5   50.79    3.40
  -1  -2  -5   52.79    3.00
   1   2   5   54.89    3.10
  -1   2  -5   55.19    3.30
  -1   2  -5   52.89    3.50
   1   2   5   54.19    3.30
   2  -2   5    5.00    1.90
  -2  -2  -5    2.80    1.50
   2   2   5    4.20    1.80
  -2   2  -5    1.20    1.60
   2   2   5    6.20    1.80
  -2   2  -5    4.00    1.60
   2   2   5    5.70    1.60
  -3  -2  -5   14.20    2.20
  -3  -2  -5    8.90    2.00
   3  -2   5   11.40    2.30
   3  -2   5   14.30    2.10
   3   2   5   13.70    2.20
   3   2   5   11.90    2.30
  -3   2  -5   10.50    2.00
  -3   2  -5    9.80    2.00
   4  -2   5   49.60    4.60
   4  -2   5   60.79    3.90
  -4  -2  -5   54.29    4.10
  -4  -2  -5   61.09    4.00
  -4   2  -5   54.89    4.10
   4   2   5   51.79    4.00
   4   2   5   52.99    4.20
  -4   2  -5   50.79    4.40
  -5  -2  -5    1.10    2.30
  -5  -2  -5    1.30    2.30
   5  -2   5   -2.10    2.10
   5  -2   5    0.40    2.00
   5   2   5    2.10    2.60
  -5   2  -5    0.40    1.80
  -5   2  -5   -1.40    1.90
   5   2   5   -3.40    1.90
  -6  -2  -5   12.90    3.70
   6  -2   5    7.90    3.10
  -6  -2  -5   15.80    3.10
   6  -2   5   13.00    3.00
   6  -2   5   10.60    2.30
   6   2   5   12.00    2.40
   6   2   5    8.40    3.00
  -6   2  -5    4.10    2.50
   6   2   5    9.70    2.70
  -7  -2  -5    5.20    3.40
   7  -2   5    8.30    2.30
  -7  -2  -5    3.80    3.20
   7  -2   5    9.60    3.40
  -7   2  -5    6.30    3.20
   7   2   5    4.00    3.50
  -8  -2  -5   -3.50    3.80
   8  -2   5    3.20    3.80
   8  -2   5    4.30    4.00
  -8   2  -5    4.50    3.30
   8   2   5    9.50    4.40
  -8   2  -5   -2.50    3.40
   8   2   5   -1.00    3.40
   9  -2   5    6.10    5.40
  -9  -2  -5   -5.40    4.60
   9  -2   5   -5.30    4.50
  -9  -2  -5    2.30    4.80
   9   2   5   -6.20    4.00
  -9   2  -5    3.20    4.40
   9   2   5    0.60    5.20
  -9   2  -5   17.00    5.20
 -10  -2  -5    9.60    6.20
 -10  -2  -5   -1.50    5.80
  10  -2   5   -0.30    6.00
  10   2   5   -6.80    6.20
  13  -3  -5   -6.50    6.50
 -13  -3   5   -5.50    5.10
 -13   3   5  -10.80    6.10
  12  -3  -5    6.00    5.20
  12  -3  -5   -1.30    4.60
 -12  -3   5    6.10    4.20
 -12  -3   5    0.60    3.00
  12  -3  -5    4.50    5.30
 -12  -3   5   -0.80    4.10
 -12   3   5    1.10    3.40
  12   3  -5   -3.90    4.20
  12   3  -5   -2.90    4.00
 -12   3   5    1.70    5.40
  11  -3  -5    1.90    3.80
  11  -3  -5    4.50    4.30
 -11  -3   5   -1.70    3.30
 -11  -3   5    4.20    3.30
  11   3  -5    2.70    3.50
  11   3  -5    9.10    3.90
 -11   3   5    0.00    2.90
 -11   3   5    3.80    4.00
  10  -3  -5   -4.00    3.50
  10  -3  -5   -3.10    3.30
 -10  -3   5    3.80    2.90
  10   3  -5   -0.10    2.70
 -10   3   5   -0.50    3.40
  10   3  -5    0.70    2.80
 -10   3   5    0.80    2.30
   9  -3  -5   88.69    6.00
   9  -3  -5  104.59    6.00
  -9  -3   5   83.29    6.50
   9   3  -5  105.09    6.00
   9   3  -5  102.19    6.00
   9   3  -5   97.49    6.50
  -9   3   5   98.39    5.30
  -9   3   5   98.69    6.20
  -8  -3   5   90.79    4.90
   8  -3  -5   78.29    5.10
  -8  -3   5   80.59    4.90
  -8   3   5   79.29    4.70
   8   3  -5   89.69    5.60
   8   3  -5   73.39    5.00
   8   3  -5   89.99    5.20
  -8   3   5   73.69    6.60
   7  -3  -5   13.90    2.30
  -7  -3   5    9.50    2.20
  -7  -3   5   12.10    2.20
   7   3  -5   10.70    2.20
  -7   3   5   11.00    2.40
   7   3  -5   11.50    2.40
   7   3  -5   12.90    2.40
  -7   3   5   15.30    2.30
   6  -3  -5   26.10    3.10
  -6  -3   5   28.90    3.10
   6  -3  -5   33.20    2.30
  -6  -3   5   30.50    3.00
   6   3  -5   30.20    3.20
   6   3  -5   28.70    3.00
   6   3  -5   34.30    3.50
  -6   3   5   34.80    3.30
  -6   3   5   31.50    2.90
   5  -3  -5   72.89    3.80
  -5  -3   5   74.19    3.70
  -5  -3   5   76.09    4.10
   5  -3  -5   74.89    2.80
   5   3  -5   70.79    3.80
  -5   3   5   79.99    3.80
  -5   3   5   68.49    3.90
   5   3  -5   69.39    4.10
   5   3  -5   76.99    4.00
  -4  -3   5   33.70    2.70
   4  -3  -5   34.90    2.70
   4  -3  -5   31.50    1.60
  -4  -3   5   38.20    3.00
  -4  -3   5   32.20    2.90
   4   3  -5   37.90    2.90
  -4   3   5   30.50    2.70
   4   3  -5   37.50    3.00
   4   3  -5   32.00    2.80
  -4   3   5   32.50    2.80
   3  -3  -5  308.47    8.90
   3  -3  -5  319.07    8.20
  -3  -3   5  307.87    9.60
  -3  -3   5  313.77    9.10
  -3  -3   5  300.27    9.20
   3   3  -5  319.37    9.30
  -3   3   5  298.97    8.20
   3   3  -5  313.07    9.60
  -3   3   5  316.87    9.10
   3   3  -5  307.97    9.20
  -2  -3   5   61.29    3.50
   2  -3  -5   60.69    3.00
  -2  -3   5   61.69    3.20
  -2  -3   5   56.59    3.10
   2  -3  -5   62.49    2.60
  -2   3   5   58.29    2.50
   2   3  -5   69.19    3.70
  -2   3   5   60.09    3.10
   2   3  -5   60.09    3.20
  -1  -3   5  108.19    4.60
  -1  -3   5  110.19    4.20
   1  -3  -5  112.19    4.00
  -1  -3   5  104.29    4.10
  -1   3   5  101.19    3.90
   1   3  -5  104.79    4.60
   1   3  -5  105.59    4.30
  -1   3   5  110.19    4.10
   0  -3  -5  459.35   12.50
   0  -3   5  471.95   12.90
   0  -3   5  459.05   13.50
   0   3   5  448.36   12.80
   0   3  -5  462.85   13.50
   0   3   5  468.45   12.70
   0   3  -5  453.95   12.90
  -1  -3  -5  103.39    4.10
   1  -3   5   99.99    4.80
  -1   3  -5  102.19    4.90
   1   3   5  106.69    4.30
  -1   3  -5  100.89    4.40
   1   3   5  103.09    4.50
   2  -3   5   26.20    2.90
   2  -3   5   22.80    2.40
  -2  -3  -5   22.80    2.30
  -2  -3  -5   24.10    2.70
   2   3   5   28.60    2.90
   2   3   5   25.60    2.70
  -2   3  -5   23.80    2.60
   2   3   5   23.30    2.90
  -2   3  -5   27.50    3.10
   3  -3   5    1.80    1.70
  -3  -3  -5    3.50    1.70
  -3  -3  -5    0.50    1.60
   3  -3   5   -1.20    1.50
  -3   3  -5    3.20    1.70
   3   3   5    1.10    1.70
  -3   3  -5   -0.10    1.50
   3   3   5    0.60    1.70
  -4  -3  -5   24.10    2.70
  -4  -3  -5   30.00    3.00
   4  -3   5   27.30    3.90
   4  -3   5   21.90    2.60
   4   3   5   25.30    3.40
  -4   3  -5   25.80    3.30
  -4   3  -5   14.00    2.90
   4   3   5   21.80    3.00
   5  -3   5    0.80    2.00
   5  -3   5   -2.90    2.00
   5  -3   5   -1.40    2.30
  -5  -3  -5   -2.30    2.30
  -5  -3  -5   -0.20    2.30
   5   3   5   -3.60    2.40
   5   3   5   -1.00    2.10
   5   3   5   -0.50    2.40
  -5   3  -5    2.50    2.10
   6  -3   5   33.90    4.00
   6  -3   5   33.80    3.50
  -6  -3  -5   38.90    5.00
  -6  -3  -5   37.80    4.80
   6  -3   5   41.90    4.40
   6   3   5   34.40    4.10
  -6   3  -5   34.60    4.30
   6   3   5   31.00    4.40
   6   3   5   33.50    4.30
   7  -3   5    0.50    2.30
   7  -3   5   -3.60    3.10
  -7  -3  -5    2.60    3.30
  -7  -3  -5   -1.30    3.10
   7   3   5    2.40    2.40
   7   3   5   -1.30    2.90
  -7   3  -5    6.70    2.90
   7   3   5    4.30    3.30
   8  -3   5   -0.50    2.40
  -8  -3  -5   10.20    4.20
   8  -3   5    3.30    4.20
   8   3   5    3.70    4.20
   8   3   5    1.90    3.40
  -8   3  -5    6.20    3.50
  -8   3  -5   -0.70    3.60
   9  -3   5    2.40    4.70
   9  -3   5    4.60    5.70
  -9  -3  -5    1.50    5.00
  -9  -3  -5   -2.20    4.80
   9   3   5   -2.20    4.90
  -9   3  -5    0.10    4.60
  -9   3  -5    6.00    5.50
 -10  -3  -5    7.40    6.40
 -10  -3  -5    3.10    6.20
  10  -3   5   -0.70    5.60
  10   3   5   -4.20    6.60
  13  -4  -5    3.70    6.90
 -13  -4   5   -4.70    5.70
  13  -4  -5   -9.20    5.70
 -13   4   5    1.90    6.50
  12  -4  -5    2.30    5.50
 -12  -4   5    1.90    3.30
 -12  -4   5    3.90    4.80
 -12  -4   5   14.50    4.80
  12  -4  -5    5.00    4.60
  12  -4  -5   10.90    5.20
  12   4  -5   13.80    4.90
 -12   4   5    7.90    5.50
 -12   4   5    4.30    3.60
  12   4  -5    7.40    4.30
 -11  -4   5   12.90    3.20
  11  -4  -5   16.70    4.70
  11  -4  -5   18.50    4.10
 -11  -4   5   13.40    4.20
 -11  -4   5   11.00    3.50
 -11   4   5   12.90    3.40
 -11   4   5   16.80    4.80
  11   4  -5   19.60    3.90
  11   4  -5   14.10    4.30
  11   4  -5   12.00    4.80
  10  -4  -5    1.20    2.80
  10  -4  -5    3.40    3.60
 -10  -4   5    1.40    3.20
 -10   4   5   -0.90    3.50
 -10   4   5    0.90    2.50
  10   4  -5   -1.60    3.40
  10   4  -5    4.70    2.90
  10   4  -5   -2.60    3.50
  -9  -4   5   19.80    3.50
   9  -4  -5   18.40    2.80
   9  -4  -5   18.40    3.40
   9   4  -5   19.30    3.40
  -9   4   5   18.30    2.90
   9   4  -5   22.20    3.30
  -9   4   5   19.30    3.80
   9   4  -5   14.80    3.90
   8  -4  -5  129.99    5.10
   8  -4  -5  107.59    9.20
  -8  -4   5  124.99    6.00
  -8  -4   5  124.19    6.00
   8   4  -5  116.09    7.50
   8   4  -5  130.19    6.20
  -8   4   5  111.89    5.70
  -8   4   5  116.49    7.20
   8   4  -5  117.69    6.30
   7  -4  -5   15.60    2.70
  -7  -4   5   14.90    2.50
  -7   4   5   16.60    2.60
   7   4  -5   15.20    2.70
   7   4  -5   16.60    2.70
  -7   4   5   16.50    2.80
   7   4  -5   17.20    2.60
  -6  -4   5    3.20    1.90
   6  -4  -5    5.10    1.20
   6  -4  -5    6.60    1.90
  -6  -4   5    5.20    2.00
   6   4  -5    7.50    2.10
   6   4  -5    4.10    2.20
  -6   4   5    8.10    1.80
  -6   4   5    4.70    2.10
   6   4  -5    5.70    2.00
  -5  -4   5  141.59    5.20
   5  -4  -5  135.49    5.10
  -5  -4   5  128.59    5.50
   5   4  -5  135.29    5.80
  -5   4   5  150.68    5.40
  -5   4   5  125.09    5.40
   5   4  -5  139.99    5.60
   5   4  -5  128.49    5.30
  -4  -4   5   20.60    2.70
  -4  -4   5   21.20    2.80
   4  -4  -5   20.90    2.10
  -4  -4   5   20.50    2.50
  -4   4   5   18.50    2.00
   4   4  -5   14.00    2.00
   4   4  -5   19.80    2.30
   4   4  -5   20.80    2.80
  -3  -4   5    6.20    1.50
   3  -4  -5    8.60    1.50
  -3  -4   5   10.40    2.00
  -3  -4   5    8.80    1.80
   3   4  -5    8.20    1.90
  -3   4   5    8.50    1.50
   3   4  -5    7.70    1.70
   3   4  -5    4.50    1.60
   2  -4  -5   -0.80    1.10
  -2  -4   5    1.80    1.30
  -2  -4   5    1.10    1.30
  -2  -4   5    4.80    1.60
   2   4  -5    1.40    1.60
  -2   4   5   -1.10    1.20
  -2   4   5    0.10    0.90
   2   4  -5   -0.30    1.30
  -1  -4   5   60.59    3.70
  -1  -4   5   61.79    3.30
  -1  -4   5   61.49    3.00
   1  -4  -5   61.29    2.80
  -1   4   5   60.69    3.10
  -1   4   5   60.99    2.90
   1   4  -5   59.19    3.40
   1   4  -5   59.59    3.70
   0  -4   5  139.29    5.70
   0  -4   5  137.89    4.60
   0  -4  -5  132.79    4.50
   0   4   5  129.79    5.00
   0   4   5  139.29    4.90
   0   4  -5  140.19    5.70
   0   4  -5  138.89    5.10
  -1  -4  -5    0.40    1.20
   1  -4   5   -1.70    1.30
  -1  -4  -5    0.90    1.20
   1   4   5    1.50    1.40
  -1   4  -5    2.20    1.80
  -1   4  -5   -1.50    1.30
   1   4   5    0.10    1.50
   2  -4   5   20.90    2.30
  -2  -4  -5   20.30    2.40
   2  -4   5   18.30    2.50
  -2  -4  -5   20.50    2.40
  -2   4  -5   20.00    2.50
   2   4   5   21.50    2.30
  -2   4  -5   16.30    2.70
   2   4   5   25.10    2.90
   2   4   5   21.00    2.60
  -3  -4  -5    1.40    1.60
   3  -4   5    3.50    1.80
  -3  -4  -5   -2.10    1.60
   3  -4   5    1.10    1.40
   3   4   5    2.80    2.00
   3   4   5    0.60    1.60
  -3   4  -5   -2.00    1.70
  -3   4  -5   -0.90    1.70
   4  -4   5   10.00    2.60
  -4  -4  -5    8.90    2.20
  -4  -4  -5    9.60    2.20
   4  -4   5    7.70    2.30
   4  -4   5   11.10    2.00
  -4   4  -5    4.90    1.90
  -4   4  -5   11.60    2.50
   4   4   5    8.30    4.60
   4   4   5    9.80    2.80
   4   4   5   10.20    3.00
   5  -4   5   10.90    3.00
  -5  -4  -5   11.70    2.50
   5  -4   5    9.50    2.40
   5  -4   5    9.30    2.20
  -5  -4  -5    7.70    2.50
   5   4   5    7.30    3.00
   5   4   5   12.40    3.00
  -5   4  -5    7.10    2.60
   5   4   5    2.40    2.60
  -5   4  -5    5.50    2.80
   6  -4   5   81.19    6.10
  -6  -4  -5   74.59    5.30
  -6  -4  -5   69.69    5.40
   6  -4   5   74.39    4.70
   6  -4   5   76.99    5.10
  -6   4  -5   69.69    5.20
   6   4   5   62.29    5.10
   6   4   5   72.19    5.70
   6   4   5   78.69    5.70
   7  -4   5    1.80    3.90
  -7  -4  -5    6.80    3.50
  -7  -4  -5    5.00    3.80
   7  -4   5    3.40    3.10
   7  -4   5    3.40    2.70
   7   4   5    2.80    3.50
  -7   4  -5    7.20    3.00
   7   4   5    2.60    3.40
   7   4   5    6.30    3.00
  -8  -4  -5   -0.10    4.00
   8  -4   5   -1.20    2.80
   8  -4   5    1.60    3.70
   8  -4   5   -2.30    4.70
  -8  -4  -5   11.10    4.30
   8   4   5   -3.90    3.50
  -8   4  -5   -3.30    3.40
   8   4   5    2.30    4.10
  -8   4  -5   -2.20    3.70
   9  -4   5   -9.90    4.60
   9  -4   5   -9.50    5.80
  -9  -4  -5   -7.40    5.80
  -9  -4  -5   -7.20    4.70
   9   4   5    1.80    5.30
  -9   4  -5    2.10    4.30
  12  -5  -5    0.30    5.40
 -12  -5   5    7.30    4.80
 -12  -5   5    2.60    3.60
  12  -5  -5    5.20    4.90
  12   5  -5    6.10    5.90
 -12   5   5    2.90    4.10
  12   5  -5   -1.20    5.30
  12   5  -5    5.30    6.00
 -12   5   5    3.90    5.70
  11  -5  -5    2.70    4.80
 -11  -5   5   10.30    3.80
  11  -5  -5    9.10    3.70
 -11  -5   5    2.30    3.10
 -11  -5   5    5.00    3.90
  11   5  -5   -2.00    4.60
 -11   5   5    0.80    4.80
  11   5  -5   -5.30    3.60
 -11   5   5    9.60    3.40
  11   5  -5    2.20    4.70
 -10  -5   5    7.00    3.60
 -10  -5   5    3.90    3.50
  10  -5  -5    4.00    2.80
 -10  -5   5    0.60    2.70
  10  -5  -5    6.80    3.70
 -10   5   5    2.10    2.80
  10   5  -5   -1.00    3.40
  10   5  -5    0.60    4.00
 -10   5   5    6.30    3.90
   9  -5  -5   21.90    3.50
   9  -5  -5   23.60    2.80
  -9  -5   5   21.70    3.60
  -9   5   5   26.90    4.20
   9   5  -5   25.50    4.20
   9   5  -5   14.70    3.40
   9   5  -5   24.80    4.00
  -9   5   5   20.90    3.30
   8  -5  -5   30.50    3.70
  -8  -5   5   34.30    3.60
   8  -5  -5   30.20    3.10
  -8  -5   5   30.30    3.40
  -8   5   5   31.40    4.10
  -8   5   5   25.50    3.90
   8   5  -5   30.20    4.20
   8   5  -5   33.60    4.10
   8   5  -5   32.60    3.90
   7  -5  -5  130.29    6.00
   7  -5  -5  140.89    4.60
  -7  -5   5  129.69    6.30
   7  -5  -5  132.79    4.50
  -7  -5   5  138.89    5.80
   7   5  -5  148.29    8.80
   7   5  -5  141.89    6.50
  -7   5   5  133.09    6.50
  -7   5   5  141.69    6.10
   7   5  -5  131.29    6.30
  -6  -5   5   13.00    2.50
  -6  -5   5    5.10    1.90
   6  -5  -5    8.90    2.10
  -6   5   5    3.50    2.00
   6   5  -5   11.40    2.50
   6   5  -5    8.30    2.20
   6   5  -5   10.40    2.50
  -6   5   5    7.30    2.20
   5  -5  -5   20.70    2.20
  -5  -5   5   17.10    2.20
  -5  -5   5   17.70    2.60
  -5   5   5   17.40    2.30
   5   5  -5   20.00    2.60
  -5   5   5   19.60    2.70
   5   5  -5   16.70    2.50
   5   5  -5   17.30    2.50
   4  -5  -5  122.29    4.50
  -4  -5   5  123.09    5.10
  -4  -5   5  128.29    4.80
  -4  -5   5  124.99    5.60
   4   5  -5  124.39    5.20
   4   5  -5  123.49    5.20
  -4   5   5  126.59    5.00
   4   5  -5  134.09    5.70
  -3  -5   5   43.80    3.10
   3  -5  -5   35.70    2.30
  -3  -5   5   35.60    3.20
  -3  -5   5   46.00    2.90
   3   5  -5   41.20    3.20
   3   5  -5   39.10    3.00
   3   5  -5   43.30    3.30
  -3   5   5   42.40    2.90
  -2  -5   5   82.49    3.70
   2  -5  -5   79.19    3.00
  -2  -5   5   80.19    4.40
  -2  -5   5   83.59    3.70
  -2   5   5   79.09    2.80
   2   5  -5   85.39    4.40
  -2   5   5   88.79    3.70
   2   5  -5   81.79    4.00
  -1  -5   5  101.69    4.90
  -1  -5   5   95.19    3.80
   1  -5  -5   93.59    3.20
   1   5  -5  101.99    4.40
  -1   5   5  101.79    4.00
   1   5  -5  101.49    4.80
  -1   5   5   93.59    3.70
   0  -5   5    0.70    1.20
   0  -5   5    1.80    1.70
   0  -5  -5    0.60    1.00
   0  -5  -5    2.50    1.00
   0   5   5    1.10    1.40
   0   5   5    0.10    1.40
   0   5  -5    1.30    1.50
   0   5  -5   -1.00    1.70
  -1  -5  -5  104.19    3.60
   1  -5   5   98.29    3.50
  -1  -5  -5   96.49    3.50
   1  -5   5   97.39    4.90
  -1   5  -5  100.19    4.60
  -1   5  -5  100.49    5.00
   1   5   5  100.39    4.30
   1   5   5   92.29    4.50
   2  -5   5    3.10    1.30
  -2  -5  -5    3.80    1.50
   2  -5   5    5.00    1.70
  -2  -5  -5    4.60    1.40
  -2   5  -5    4.20    2.00
  -2   5  -5    4.70    1.80
   2   5   5    3.40    1.90
   2   5   5    3.30    1.60
   2   5   5    5.50    1.90
  -3  -5  -5   25.50    2.70
  -3  -5  -5   29.90    2.90
   3  -5   5   25.00    2.40
   3  -5   5   25.20    2.90
   3   5   5   26.50    3.50
  -3   5  -5   27.70    3.50
  -3   5  -5   30.10    3.50
   3   5   5   29.50    3.70
  -4  -5  -5   33.00    3.50
   4  -5   5   38.80    3.80
   4  -5   5   36.90    2.80
  -4  -5  -5   40.60    3.30
   4  -5   5   40.20    4.40
   4   5   5   34.60    4.40
  -4   5  -5   34.40    4.10
  -4   5  -5   35.50    4.00
   4   5   5   32.30    3.50
  -5  -5  -5  109.29    5.50
   5  -5   5  111.69    5.50
   5  -5   5  111.69    6.80
   5  -5   5  107.29    4.90
  -5  -5  -5  124.79    5.30
   5   5   5  117.89    6.30
  -5   5  -5  105.19    6.20
   5   5   5  108.69    6.50
  -5   5  -5  101.99    6.70
  -6  -5  -5   11.40    3.00
  -6  -5  -5   10.40    3.00
   6  -5   5   14.40    2.90
   6  -5   5   11.70    3.10
   6   5   5   11.10    3.80
   6   5   5    8.00    3.40
  -6   5  -5    8.40    2.90
  -6   5  -5    9.50    2.80
   6   5   5   15.40    3.20
   7  -5   5    6.90    4.40
  -7  -5  -5    9.10    3.90
   7  -5   5    5.30    3.00
   7  -5   5    2.00    3.00
  -7  -5  -5    0.80    3.20
  -7   5  -5   -2.90    3.30
   7   5   5    4.20    3.50
  -7   5  -5    3.10    3.20
   7   5   5    6.90    4.20
  -8  -5  -5    9.00    4.10
   8  -5   5    8.20    5.30
   8  -5   5    1.20    3.70
   8  -5   5   -0.60    3.30
  -8  -5  -5    3.00    4.50
  -8   5  -5   -6.50    3.60
   8   5   5    5.40    4.40
   8   5   5    1.40    4.30
  -8   5  -5    2.60    3.70
   9  -5   5    4.80    3.60
  -9  -5  -5    4.20    4.90
   9  -5   5    6.20    4.70
   9   5   5   14.20    5.60
  -9   5  -5   -2.40    5.30
  12  -6  -5   -0.30    5.10
 -12  -6   5    0.00    3.80
 -12  -6   5   -5.60    5.70
 -12   6   5    2.70    4.60
 -12   6   5    2.70    6.10
  12   6  -5  -15.30    6.50
  12   6  -5   -8.20    6.30
  11  -6  -5   -5.30    4.50
 -11  -6   5    1.10    4.40
  11  -6  -5   -1.30    3.90
 -11  -6   5    3.00    3.50
 -11  -6   5    4.80    4.00
  11   6  -5    0.10    4.90
  11   6  -5    0.00    3.90
 -11   6   5   -1.50    4.70
  11   6  -5    3.20    5.10
 -11   6   5    0.90    3.90
 -10  -6   5    1.10    3.10
 -10  -6   5    5.50    3.80
  10  -6  -5    0.90    3.10
  10  -6  -5    1.90    3.70
 -10   6   5    5.70    4.20
  10   6  -5    4.50    4.40
  10   6  -5    0.00    3.40
 -10   6   5    2.50    3.60
  10   6  -5    1.70    3.80
   9  -6  -5   34.70    4.30
  -9  -6   5   31.40    3.70
   9  -6  -5   37.70    3.80
  -9  -6   5   36.90    3.90
   9   6  -5   37.60    4.40
  -9   6   5   28.70    4.60
   9   6  -5   32.40    4.60
  -9   6   5   40.30    4.60
   9   6  -5   41.00    5.40
   8  -6  -5   24.40    3.50
   8  -6  -5   26.50    2.70
  -8  -6   5   28.50    4.00
  -8  -6   5   20.60    3.30
  -8  -6   5   24.50    3.10
   8   6  -5   21.50    3.80
   8   6  -5   27.50    3.80
  -8   6   5   18.50    3.30
   8   6  -5   22.50    3.80
  -8   6   5   26.20    3.90
   7  -6  -5   15.60    2.70
  -7  -6   5    9.90    2.80
  -7  -6   5   17.80    2.60
   7   6  -5   13.10    4.40
  -7   6   5   14.80    2.90
   7   6  -5   15.70    3.90
   7   6  -5   15.10    2.90
  -7   6   5   16.40    3.20
  -6  -6   5    3.90    2.30
  -6  -6   5    1.20    1.80
   6  -6  -5    0.30    1.80
   6   6  -5   -1.00    2.20
   6   6  -5   -0.60    2.30
  -6   6   5    1.20    2.00
  -6   6   5    0.50    2.20
   6   6  -5    1.80    2.10
  -5  -6   5   -0.10    1.70
   5  -6  -5    2.40    1.50
  -5  -6   5    1.90    1.90
  -5   6   5    2.10    1.80
   5   6  -5   -1.80    1.80
   5   6  -5    2.00    2.10
  -5   6   5    2.00    2.00
   5   6  -5   -1.40    2.00
  -4  -6   5   47.80    3.60
  -4  -6   5   52.29    3.10
   4  -6  -5   49.10    2.70
  -4  -6   5   55.79    4.00
   4   6  -5   50.29    3.90
   4   6  -5   45.30    3.50
   4   6  -5   50.59    3.70
  -4   6   5   48.80    3.30
  -3  -6   5    2.10    1.40
   3  -6  -5    2.40    1.00
  -3  -6   5    4.30    1.90
  -3  -6   5    3.00    1.70
   3   6  -5    2.60    1.60
   3   6  -5    2.00    1.80
  -3   6   5    3.10    1.60
   3   6  -5    1.70    1.70
  -2  -6   5   62.99    3.30
  -2  -6   5   64.29    4.00
  -2   6   5   68.79    3.30
   2   6  -5   63.89    3.90
   2   6  -5   59.39    3.30
  -2   6   5   60.49    2.40
   2   6  -5   57.99    3.70
  -1  -6   5   27.60    2.30
  -1  -6   5   23.10    2.90
   1   6  -5   22.60    2.70
   1   6  -5   27.10    2.70
  -1   6   5   21.80    2.10
  -1   6   5   25.30    2.40
   0  -6   5   14.20    1.80
   0  -6   5    8.90    2.30
   0   6   5   13.70    1.90
   0   6  -5   11.10    2.20
   0   6   5   14.00    1.80
   0   6  -5    8.40    2.00
   1  -6   5   60.09    2.40
   1  -6   5   59.99    4.10
   1   6   5   61.69    3.40
  -1   6  -5   59.59    3.90
  -1   6  -5   54.59    4.00
   2  -6   5   24.50    2.90
   2  -6   5   22.00    1.60
   2  -6   5   24.80    3.50
  -2   6  -5   27.00    3.00
   2   6   5   24.10    3.00
   2   6   5   23.10    2.80
  -2   6  -5   24.90    3.20
  -3  -6  -5    6.40    1.40
   3  -6   5    5.70    2.30
  -3  -6  -5    3.80    1.40
   3  -6   5    2.80    2.10
   3  -6   5    6.40    1.20
  -3   6  -5   -1.20    3.80
  -3   6  -5    9.30    2.80
   3   6   5    3.00    2.10
   4  -6   5   47.00    5.20
   4  -6   5   49.99    2.80
  -4  -6  -5   52.59    3.20
  -4  -6  -5   45.80    3.30
   4  -6   5   52.29    4.30
  -4   6  -5   60.39    5.10
   4   6   5   40.30    4.40
  -4   6  -5   44.20    4.80
  -5  -6  -5   22.30    2.70
   5  -6   5   24.00    3.40
   5  -6   5   21.60    2.90
   5  -6   5   31.30    4.20
  -5  -6  -5   22.90    2.70
  -5   6  -5   24.10    3.90
  -5   6  -5   18.80    3.60
   5   6   5   21.50    3.40
   6  -6   5   -5.70    2.20
   6  -6   5    1.90    3.00
  -6  -6  -5    2.10    2.50
  -6  -6  -5   -0.70    2.80
   6   6   5    3.40    3.10
  -6   6  -5    3.10    3.30
   6   6   5    1.20    3.50
  -6   6  -5   -0.50    3.70
  -6   6  -5    0.90    2.70
  -7  -6  -5    6.70    3.40
   7  -6   5    6.90    3.50
  -7  -6  -5   11.10    3.30
   7  -6   5    2.50    2.90
   7  -6   5    4.20    4.90
   7   6   5    9.10    3.80
   7   6   5    6.10    4.50
  -7   6  -5   -3.10    3.30
  -8  -6  -5    7.60    4.10
   8  -6   5    1.70    3.50
  -8  -6  -5    0.30    3.80
   8  -6   5   -5.60    5.90
   8  -6   5   -4.30    3.70
  -8   6  -5   -5.80    3.80
  -8   6  -5   -9.40    4.20
   8   6   5    1.60    5.10
   8   6   5   -5.80    4.20
   9  -6   5   -5.80    4.50
  -9  -6  -5    4.50    4.80
   9  -6   5   -5.50    4.00
  -9  -6  -5   -2.70    4.80
 -12  -7   5   -2.50    5.40
 -12  -7   5    2.60    5.10
 -12   7   5    4.50    6.50
  11  -7  -5    6.70    3.90
 -11  -7   5    0.00    4.10
 -11  -7   5   -3.30    5.40
 -11  -7   5    1.00    5.00
 -11   7   5   -0.60    4.40
 -11   7   5    0.40    5.00
  11   7  -5    3.20    4.90
  11   7  -5    2.80    5.80
  11   7  -5   -3.20    4.50
 -10  -7   5   -3.40    4.10
  10  -7  -5   -0.10    2.70
 -10  -7   5    0.30    3.30
 -10  -7   5    3.30    3.00
 -10   7   5    1.80    4.10
 -10   7   5    5.80    4.40
  10   7  -5    0.10    4.80
  10   7  -5    5.50    3.70
  10   7  -5   -1.40    3.70
  -9  -7   5   -0.20    2.60
  -9  -7   5    2.70    2.80
  -9  -7   5   -5.00    3.50
   9  -7  -5    1.60    2.00
   9   7  -5    1.70    4.10
  -9   7   5    0.30    3.70
   9   7  -5    1.10    2.90
   9   7  -5    2.40    3.50
  -9   7   5    1.50    3.40
  -8  -7   5   -0.60    2.40
  -8  -7   5    4.40    3.30
  -8  -7   5    4.10    2.60
   8   7  -5    1.20    3.10
   8   7  -5    1.30    2.90
   8   7  -5    1.20    3.20
  -8   7   5    3.90    3.00
  -8   7   5    2.80    3.30
  -7  -7   5   12.00    3.10
  -7  -7   5    9.30    2.30
  -7  -7   5   18.50    2.90
   7   7  -5    3.90    3.60
   7   7  -5   11.70    3.10
   7   7  -5    6.00    2.60
  -7   7   5    5.80    4.80
  -7   7   5   13.20    3.20
  -6  -7   5    8.10    1.90
  -6  -7   5   11.20    4.70
  -6  -7   5    3.80    2.40
   6   7  -5   10.50    3.10
   6   7  -5    4.30    2.50
  -6   7   5    7.80    2.50
  -6   7   5    8.00    3.00
   6   7  -5    4.20    2.50
  -5  -7   5    0.20    2.20
  -5  -7   5    2.30    1.60
  -5  -7   5   -0.10    2.10
   5   7  -5    1.50    2.10
   5   7  -5   -2.50    2.10
   5   7  -5    1.70    3.20
  -5   7   5    2.30    2.30
  -5   7   5    2.10    2.10
  -4  -7   5   43.70    2.80
  -4  -7   5   44.20    3.70
   4   7  -5   46.20    3.90
   4   7  -5   45.80    4.10
   4   7  -5   48.20    4.00
  -4   7   5   44.30    3.50
  -3  -7   5   28.20    3.40
  -3  -7   5   24.00    3.10
  -3   7   5   29.10    2.90
   3   7  -5   27.50    3.30
   3   7  -5   27.40    3.00
   3   7  -5   25.50    3.40
  -2  -7   5   58.59    4.10
  -2  -7   5   52.79    3.20
  -2   7   5   41.70    2.20
   2   7  -5   46.80    3.70
  -2   7   5   50.79    3.10
  -2   7   5   52.99    2.40
   2   7  -5   53.59    3.80
   2   7  -5   52.19    3.20
  -1  -7   5    2.40    1.90
  -1  -7   5    0.80    1.40
   1   7  -5    2.20    1.90
   1   7  -5   -0.50    1.70
  -1   7   5    2.20    1.50
   0  -7   5    1.50    1.10
   0  -7   5   -1.20    2.00
   0   7  -5    3.50    2.00
   0   7   5    2.10    1.50
   0   7  -5    1.20    2.00
  -1   7  -5   27.00    3.60
   1   7   5   31.00    3.60
   1   7   5   29.30    2.90
  -1   7  -5   32.00    3.60
   2  -7   5    0.40    2.40
   2  -7   5   -0.70    2.10
  -2   7  -5    0.40    2.10
   2   7   5   -1.40    1.70
   2   7   5    4.50    3.10
  -2   7  -5    3.30    2.40
   3  -7   5    2.10    2.80
   3  -7   5    4.80    2.60
   3   7   5   -0.70    2.10
  -3   7  -5    0.20    2.90
  -3   7  -5    3.50    2.60
   4  -7   5   22.10    3.20
   4  -7   5   21.10    3.80
   4   7   5   18.50    3.10
  -4   7  -5   11.80    3.40
  -4   7  -5   14.50    3.40
  -5  -7  -5   21.30    2.70
   5  -7   5    8.90    4.40
  -5  -7  -5   21.50    2.00
   5  -7   5   15.90    3.30
  -5   7  -5   12.20    4.10
   5   7   5   18.80    3.60
  -5   7  -5   19.10    3.80
   6  -7   5    2.50    1.90
   6  -7   5    1.50    3.00
   6  -7   5    2.80    5.20
  -6  -7  -5    1.90    2.30
  -6  -7  -5    0.50    2.10
   6   7   5   -0.60    3.50
  -6   7  -5   -4.70    3.80
  -6   7  -5    3.70    3.40
  -6   7  -5    0.10    4.40
   7  -7   5    5.20    4.90
  -7  -7  -5    0.30    2.70
   7  -7   5    1.30    3.20
   7  -7   5    3.60    2.60
  -7  -7  -5    2.00    2.80
   7   7   5    9.40    3.80
  -7   7  -5   -1.30    3.80
   8  -7   5    2.60    6.50
  -8  -7  -5    4.50    3.90
  -8  -7  -5    4.20    3.50
   8  -7   5    2.60    3.40
  -8   7  -5    0.60    4.80
   8   7   5    0.00    7.20
   8   7   5    3.40    4.60
 -11  -8   5    1.50    3.60
 -11  -8   5   -3.30    4.00
  11  -8  -5   -7.10    3.60
 -11   8   5   -0.10    5.70
 -11   8   5   -1.90    5.40
  11   8  -5    2.60    5.30
  11   8  -5    6.90    4.90
  11   8  -5   -2.50    6.20
 -10  -8   5    0.00    3.20
  10  -8  -5    3.70    2.60
 -10  -8   5   -8.10    4.60
 -10  -8   5   -0.50    3.40
 -10   8   5    7.30    4.20
  10   8  -5    4.20    4.40
  10   8  -5    6.50    4.40
  10   8  -5   10.60    5.70
 -10   8   5    8.20    4.90
  -9  -8   5   -3.40    2.80
  -9  -8   5    0.40    2.80
  -9  -8   5    0.00    4.20
  -9   8   5   -2.30    3.90
  -9   8   5    3.40    3.50
   9   8  -5    3.30    3.90
   9   8  -5   -1.10    4.50
   9   8  -5    1.10    3.60
  -8  -8   5   31.10    3.20
  -8  -8   5   39.60    4.50
  -8   8   5   29.90    4.40
   8   8  -5   44.40    5.00
   8   8  -5   33.30    4.40
   8   8  -5   34.30    4.70
  -8   8   5   41.70    4.50
  -7  -8   5    3.80    2.10
  -7  -8   5    5.30    3.10
  -7  -8   5    5.50    2.70
   7   8  -5    6.10    2.90
   7   8  -5   12.60    3.50
  -7   8   5    4.70    6.00
  -7   8   5    5.40    3.00
   7   8  -5    5.80    3.20
  -6  -8   5   -1.70    1.70
  -6  -8   5    2.50    2.60
  -6  -8   5    1.40    2.60
  -6   8   5   -3.90    2.10
  -6   8   5   -0.20    2.80
   6   8  -5   -4.00    2.30
   6   8  -5    3.00    2.60
   6   8  -5    3.10    2.90
  -5  -8   5    3.00    1.50
  -5  -8   5    6.30    2.60
  -5  -8   5    2.50    2.20
   5   8  -5   -0.10    2.50
  -5   8   5    2.80    2.70
   5   8  -5    6.40    2.40
  -5   8   5    8.20    2.40
   5   8  -5    6.00    2.50
  -4  -8   5    2.60    2.10
  -4  -8   5    1.30    2.20
   4   8  -5   -3.70    1.90
   4   8  -5    1.20    2.10
  -4   8   5    1.80    1.80
   4   8  -5    1.40    2.30
  -3  -8   5    8.10    2.20
  -3  -8   5    6.60    2.20
  -3  -8   5   10.80    2.40
  -3   8   5    6.90    1.90
   3   8  -5    9.40    2.40
   3   8  -5    5.80    2.10
  -2  -8   5   -2.30    2.00
  -2  -8   5   -0.10    1.50
  -2  -8   5    2.00    2.30
   2   8  -5    0.60    2.10
  -2   8   5    0.30    1.50
   2   8  -5    1.70    1.90
  -2   8   5   -1.80    1.20
  -2   8   5   -0.50    1.10
   2   8  -5    0.50    1.70
  -1  -8   5    0.10    2.20
  -1  -8   5   -0.70    2.10
  -1  -8   5   -0.70    1.40
   1   8  -5   -1.90    2.00
  -1   8   5    0.90    1.50
   1   8  -5    0.70    2.00
   0  -8   5    3.80    2.30
   0  -8   5    5.60    2.50
   0  -8   5    3.20    1.00
   0   8  -5    2.80    2.20
   0   8   5    3.60    1.70
   0   8  -5    3.50    2.20
   1  -8   5   10.80    2.70
   1  -8   5    8.80    2.60
  -1   8  -5   12.60    2.50
  -1   8  -5   12.10    5.70
   1   8   5    7.10    2.00
   2  -8   5    0.20    2.50
   2  -8   5    4.30    2.90
  -2   8  -5    5.60    2.80
  -2   8  -5    9.00    2.90
   2   8   5    8.60    2.20
   2   8   5    0.40    2.30
   3  -8   5   35.70    4.00
   3  -8   5   27.30    4.20
  -3   8  -5   24.80    3.70
  -3   8  -5   42.00    4.90
   3   8   5   26.60    3.80
   4  -8   5   27.20    4.50
   4  -8   5   23.90    3.60
   4   8   5   18.60    3.20
  -4   8  -5   11.00    4.00
  -4   8  -5   15.60    3.80
   5  -8   5   -6.10    2.60
  -5   8  -5    4.50    4.10
  -5   8  -5    2.40    3.80
   5   8   5   -2.90    3.20
   6  -8   5   27.50    5.50
   6  -8   5   15.40    3.60
  -6   8  -5   16.70    5.10
  -6   8  -5   28.00    4.80
  -6   8  -5   21.10    5.80
   6   8   5   13.30    3.60
   7  -8   5   -1.90    3.40
   7   8   5    3.70    3.90
  -7   8  -5   -2.70    4.30
   8  -8   5    4.10    7.40
   8  -8   5   -5.90    4.00
 -11  -9   5    2.70    4.00
  11   9  -5   -1.50    7.00
 -11   9   5    0.10    6.20
 -11   9   5    4.40    5.90
 -10  -9   5    7.90    3.70
 -10  -9   5    6.20    5.70
 -10  -9   5   -3.00    3.10
  10   9  -5    1.70    5.90
 -10   9   5    3.50    4.80
  10   9  -5    3.80    4.60
 -10   9   5    6.30    5.10
  10   9  -5    2.00    5.00
  -9  -9   5    6.70    4.80
  -9  -9   5    0.40    2.60
  -9  -9   5   -0.90    3.00
  -9   9   5    4.20    4.20
  -9   9   5    7.50    4.50
   9   9  -5    7.20    4.00
   9   9  -5   -1.80    4.90
   9   9  -5   -0.80    4.70
  -8  -9   5    9.60    3.30
  -8  -9   5    9.60    2.20
  -8   9   5    5.20    4.00
   8   9  -5   12.90    4.40
   8   9  -5    6.20    3.60
  -8   9   5    8.60    3.80
   8   9  -5   17.40    4.70
  -7  -9   5   -0.70    3.50
  -7  -9   5    3.40    2.70
  -7   9   5   -2.60    2.90
  -7   9   5    2.20    3.30
   7   9  -5    3.00    3.70
   7   9  -5    4.00    3.30
   7   9  -5   -4.00    3.10
  -6  -9   5    0.30    3.10
  -6  -9   5    2.20    2.60
   6   9  -5   -4.10    2.50
  -6   9   5    1.90    2.80
  -6   9   5    0.10    3.20
   6   9  -5    5.20    3.50
   6   9  -5    0.70    2.90
  -5  -9   5    5.80    2.90
  -5  -9   5   -1.50    2.40
   5   9  -5    1.10    2.90
   5   9  -5    4.80    2.70
  -5   9   5   -0.10    2.40
   5   9  -5   -0.10    2.70
  -4  -9   5    4.60    2.70
  -4  -9   5    2.90    2.50
   4   9  -5    3.80    2.60
   4   9  -5    1.50    2.50
   4   9  -5    6.80    2.70
  -4   9   5    2.90    2.20
  -3  -9   5   28.80    3.00
  -3  -9   5   31.70    4.00
  -3  -9   5   19.00    3.10
   3   9  -5   26.90    3.00
   3   9  -5   17.00    3.20
  -3   9   5   26.00    2.70
   3   9  -5   29.10    3.10
  -2  -9   5   17.30    2.40
  -2  -9   5   12.70    3.00
  -2  -9   5   11.20    3.10
   2   9  -5   13.30    3.10
   2   9  -5   17.40    2.30
  -2   9   5   14.80    1.90
   2   9  -5   15.90    2.80
  -2   9   5   14.80    2.20
  -1  -9   5    2.10    2.30
  -1  -9   5   -2.70    1.50
  -1  -9   5   -1.00    2.50
   1   9  -5   -1.40    2.20
   1   9  -5   -1.80    2.30
  -1   9   5   -0.50    1.60
  -1   9   5    1.30    1.80
   0  -9   5    5.50    2.50
   0  -9   5   -1.40    2.70
   0   9   5    0.00    1.60
   0   9  -5   -1.80    2.60
   0   9   5    1.30    5.40
   0   9  -5    2.40    2.60
   1  -9   5   27.40    4.00
   1  -9   5   28.10    3.80
   1   9   5   24.10    3.60
  -1   9  -5   28.10    3.40
  -1   9  -5   22.60    3.90
   1   9   5   25.50    2.60
   2  -9   5   27.40    3.70
   2  -9   5   38.40    4.40
   2   9   5   25.90    4.00
  -2   9  -5   39.00    5.60
  -2   9  -5   27.30    3.70
   2   9   5   36.50    3.70
   3  -9   5    7.00    3.10
   3  -9   5    3.00    3.60
   3   9   5    0.40    3.20
  -3   9  -5    5.40    3.80
  -3   9  -5    7.40    3.50
   4  -9   5    4.90    3.00
  -4   9  -5    3.90    4.30
   4   9   5    6.00    3.40
  -4   9  -5    2.60    3.90
   5  -9   5    3.50    4.60
   5  -9   5   18.40    3.90
  -5   9  -5   20.60    5.10
   5   9   5   11.80    4.20
  -5   9  -5   24.10    5.20
   6  -9   5   -0.50    5.20
   6  -9   5    2.70    3.40
  -6   9  -5   -7.00    5.30
  -6   9  -5    2.10    5.50
   6   9   5    0.90    3.70
  -6   9  -5    3.20    4.50
   7  -9   5   -4.90    6.00
   7  -9   5   -3.40    3.70
  -7   9  -5   -3.60    6.50
  -7   9  -5   -1.80    5.50
   7   9   5    5.10    4.30
  -7   9  -5   -9.80    6.00
 -10 -10   5   -3.10    3.80
  10  10  -5    7.10    6.10
  10  10  -5    5.70    6.80
 -10  10   5    4.70    5.70
 -10  10   5    5.40    5.40
  -9 -10   5    6.60    3.70
  -9 -10   5    3.40    5.70
   9  10  -5   -7.40    4.50
  -9  10   5    1.00    4.60
   9  10  -5    3.90    5.20
  -9  10   5    7.00    4.80
   9  10  -5   -3.60    5.40
  -8 -10   5    2.10    3.30
  -8 -10   5   -2.80    4.70
   8  10  -5    2.40    4.60
   8  10  -5    4.20    4.60
  -8  10   5   -1.00    3.90
   8  10  -5    0.60    4.20
  -8  10   5   -1.30    4.20
  -7 -10   5   26.50    5.00
  -7 -10   5   22.30    4.00
   7  10  -5   20.20    4.50
   7  10  -5   21.10    4.00
   7  10  -5   26.20    4.40
  -7  10   5   23.70    4.40
  -7  10   5   24.30    4.20
  -6 -10   5    0.10    3.50
  -6 -10   5    2.40    3.00
  -6  10   5    0.00    3.00
   6  10  -5    2.80    3.10
   6  10  -5    5.60    3.50
   6  10  -5    4.80    6.00
  -6  10   5   -0.10    3.50
  -5 -10   5    4.70    6.00
  -5 -10   5    8.90    3.10
   5  10  -5    3.20    3.20
   5  10  -5    3.00    3.00
   5  10  -5    6.10    3.30
  -5  10   5    4.90    2.70
  -4 -10   5    5.50    2.90
  -4 -10   5   -1.30    2.70
   4  10  -5    3.50    2.80
   4  10  -5   -3.60    3.00
   4  10  -5    2.80    2.90
  -4  10   5    1.10    2.40
  -3 -10   5   -0.50    2.20
  -3 -10   5    4.60    3.20
  -3 -10   5   -4.00    2.30
   3  10  -5   -2.50    2.80
   3  10  -5    0.60    2.30
   3  10  -5    3.00    2.70
  -3  10   5   -0.90    2.20
  -2 -10   5    8.70    3.40
  -2 -10   5    8.40    3.00
  -2 -10   5    6.50    2.30
   2  10  -5    8.40    2.80
  -2  10   5    9.00    2.00
   2  10  -5    9.90    2.20
   2  10  -5    5.70    3.20
  -2  10   5    7.10    2.10
  -1 -10   5   18.30    3.20
  -1 -10   5   20.10    2.20
  -1 -10   5   19.20    3.90
  -1  10   5   20.30    2.80
  -1  10   5   18.50    2.30
   1  10  -5   17.10    3.20
   1  10  -5   16.70    3.70
   0 -10   5    0.10    3.30
   0 -10   5    0.00    2.70
   0  10   5    1.80    2.60
   0  10  -5   -2.20    2.90
   0  10  -5    0.00    2.70
   0  10   5    3.10    3.50
   0  10   5   -2.30    1.90
   1 -10   5   25.00    4.40
   1 -10   5   19.40    3.70
  -1  10  -5   24.20    3.80
  -1  10  -5   25.30    4.50
   1  10   5   25.80    2.70
   1  10   5   20.60    4.00
   2 -10   5   10.90    4.10
   2 -10   5   12.60    3.30
   2  10   5   14.10    2.60
   2  10   5   11.40    4.10
  -2  10  -5   18.70    4.30
  -2  10  -5    7.00    3.40
   3 -10   5    0.70    2.80
   3  10   5    3.60    4.10
  -3  10  -5    1.20    3.90
  -3  10  -5    6.00    4.50
   4 -10   5   -0.80    4.60
   4 -10   5   -1.40    3.10
  -4  10  -5    2.30    4.30
   4  10   5    0.80    3.90
  -4  10  -5   -0.60    4.40
   5 -10   5   -2.60    3.30
   5 -10   5    1.20    5.50
  -5  10  -5    2.80    5.10
   5  10   5   13.60    4.60
  -5  10  -5    2.30    5.80
   6 -10   5    4.10    3.70
   6 -10   5   -2.90    5.90
  -6  10  -5   -4.00    5.90
   6  10   5    1.70    4.60
  -6  10  -5    1.70    6.00
  -6  10  -5   -2.70    5.00
   7 -10   5   -4.00    7.60
   7 -10   5   -0.20    4.10
  -7  10  -5   -9.10    7.30
  -7  10  -5  -14.30    6.30
  -9 -11   5    2.80    3.90
  -9 -11   5  -16.40    6.40
  -9  11   5   -5.90    5.30
   9  11  -5   -4.10    6.30
  -9  11   5    3.00    5.50
   9  11  -5    3.20    5.80
  -8 -11   5    8.30    3.80
  -8 -11   5   -5.20    5.10
  -8  11   5    2.00    4.40
  -8  11   5   -0.50    4.60
   8  11  -5    1.90    4.60
   8  11  -5   11.50    5.20
   8  11  -5   15.70    5.80
  -7 -11   5    7.10    3.50
  -7  11   5    9.60    4.50
  -7  11   5    0.10    3.70
   7  11  -5    8.50    4.00
   7  11  -5    5.00    4.40
   7  11  -5    0.60    4.40
  -6 -11   5   -6.20    3.90
  -6 -11   5    2.20    3.30
  -6  11   5    3.50    4.10
  -6  11   5    0.40    4.20
   6  11  -5    8.50    4.20
   6  11  -5   10.50    4.00
   6  11  -5    5.70    3.90
  -5 -11   5   -4.20    2.60
  -5 -11   5   -1.30    3.80
  -5  11   5    4.70    3.10
   5  11  -5    1.70    3.40
   5  11  -5    1.50    3.30
   5  11  -5   -1.50    3.70
  -4 -11   5    5.00    3.30
  -4 -11   5   -0.70    2.70
   4  11  -5    0.00    3.40
   4  11  -5    3.00    3.40
  -4  11   5    0.50    2.60
   4  11  -5    1.80    3.20
  -3 -11   5   -3.40    2.80
  -3 -11   5    0.40    2.70
   3  11  -5   -3.10    3.00
  -3  11   5   -0.40    2.30
   3  11  -5    2.40    2.50
   3  11  -5    2.10    4.40
  -2 -11   5   -0.10    2.30
  -2 -11   5   -2.30    2.60
  -2  11   5    1.10    2.10
   2  11  -5    0.20    2.30
   2  11  -5   -1.10    2.70
   2  11  -5   -0.10    3.30
  -2  11   5    1.40    2.20
  -1 -11   5   -2.90    2.70
   1  11  -5    3.10    3.10
  -1  11   5   -0.50    3.40
   1  11  -5   -3.80    3.50
  -1  11   5   -2.90    2.00
  -1  11   5   -2.50    2.30
   0 -11   5   -2.30    3.00
   0  11   5    6.80    3.10
   0  11   5   -2.70    2.10
   0  11  -5    4.60    3.20
   0  11   5    0.90    3.30
   0  11  -5    0.20    3.80
   1 -11   5   10.80    3.50
  -1  11  -5    2.10    3.40
   1  11   5    3.30    3.60
   1  11   5    5.80    2.30
   1  11   5    2.00    4.10
  -1  11  -5    6.00    4.20
   2 -11   5    3.90    3.40
  -2  11  -5   12.40    4.60
  -2  11  -5    4.40    3.80
   2  11   5    4.40    2.70
   2  11   5   -0.50    4.10
   3 -11   5   -5.00    4.40
   3 -11   5   -3.50    3.10
  -3  11  -5   -0.60    4.40
   3  11   5    5.50    4.70
  -3  11  -5   -5.30    4.80
   4 -11   5   -0.60    3.30
   4 -11   5    5.40    5.60
   4  11   5    1.60    5.10
  -4  11  -5    4.20    5.40
  -4  11  -5    9.00    5.20
   5 -11   5    7.10    6.30
   5 -11   5   -2.10    3.60
  -5  11  -5    4.00    5.90
  -5  11  -5    7.10    6.30
   5  11   5    1.80    4.90
   6 -11   5   15.00    7.10
   6 -11   5   -1.10    3.80
  -6  11  -5    9.50    5.90
  -6  11  -5    7.40    7.30
  -6  11  -5    9.30    6.90
  -8 -12   5    3.70    6.10
  -8 -12   5    7.30    4.00
  -8  12   5   -3.00    5.10
   8  12  -5    4.20    6.30
  -8  12   5    4.70    5.20
   8  12  -5    5.20    5.70
  -7 -12   5    4.40    5.60
  -7 -12   5   -5.00    3.50
   7  12  -5    9.80    5.30
   7  12  -5    8.40    4.90
  -7  12   5    9.10    4.80
  -7  12   5    1.90    4.50
   7  12  -5   -1.40    5.00
  -6 -12   5    5.80    3.60
  -6 -12   5    8.20    4.80
   6  12  -5   14.90    5.30
   6  12  -5    0.00    4.60
   6  12  -5    4.50    4.20
  -6  12   5    5.00    4.00
  -6  12   5    9.90    4.90
  -5 -12   5    1.20    3.10
  -5 -12   5    3.00    4.00
  -5  12   5    0.60    4.50
   5  12  -5   -0.20    4.10
  -5  12   5   -2.70    3.30
   5  12  -5    1.40    4.30
  -4 -12   5    5.50    3.50
  -4 -12   5    0.80    3.60
   4  12  -5    0.90    3.60
  -4  12   5    6.50    3.20
   4  12  -5   -0.70    3.60
   4  12  -5   -2.10    4.60
  -3 -12   5    0.30    3.10
  -3 -12   5    3.00    3.30
   3  12  -5   -1.00    3.40
   3  12  -5   -3.10    2.80
  -3  12   5   -0.80    2.70
   3  12  -5    0.60    4.10
  -2 -12   5   -0.30    2.80
  -2 -12   5    6.40    4.90
  -2  12   5   -1.20    2.50
   2  12  -5    1.80    3.40
  -2  12   5   -6.70    4.10
   2  12  -5    1.50    2.40
   2  12  -5   -0.60    4.30
  -2  12   5    3.40    2.50
  -1 -12   5    1.10    4.60
  -1 -12   5    3.40    3.10
   1  12  -5    6.10    4.20
  -1  12   5   -2.90    2.20
  -1  12   5    2.10    3.10
  -1  12   5    3.50    4.20
   1  12  -5    2.10    3.60
   0 -12   5    0.90    4.60
   0 -12   5    3.60    3.20
   0  12  -5    2.00    4.60
   0  12   5    2.80    2.30
   0  12   5    2.80    4.70
   0  12   5    8.50    3.70
   0  12  -5    3.30    4.60
   1 -12   5   -0.40    3.30
   1 -12   5   -1.60    5.00
   1  12   5   12.10    4.00
  -1  12  -5    7.60    4.00
   1  12   5    4.20    4.60
   1  12   5    9.80    2.80
  -1  12  -5    9.10    5.20
   2 -12   5   -1.30    3.40
   2 -12   5    9.00    5.20
  -2  12  -5    9.10    5.30
   2  12   5   -0.80    2.70
   2  12   5   -3.40    4.20
   2  12   5    4.70    4.60
  -2  12  -5   -0.10    4.10
   3 -12   5   -2.90    5.60
   3 -12   5   -4.90    3.50
  -3  12  -5   -1.00    4.70
   3  12   5   -1.80    5.30
  -3  12  -5    1.80    5.80
   4 -12   5  -10.30    6.10
   4 -12   5    1.40    3.90
   4  12   5    4.50    6.40
  -4  12  -5    1.90    6.20
  -4  12  -5   -0.20    6.00
   5 -12   5    3.60    6.80
   5 -12   5    3.20    4.10
  -5  12  -5    6.50    6.90
  -5  12  -5   -2.50    6.90
   5  12   5    2.30    8.20
  -7 -13   5    2.30    6.50
  -7 -13   5   -8.10    3.70
   7  13  -5    2.90    6.00
  -7  13   5    6.40    5.70
  -7  13   5   -0.40    5.10
   7  13  -5   -0.20    6.00
  -6 -13   5   -0.70    3.90
   6  13  -5   -0.70    7.30
  -6  13   5    1.20    4.50
   6  13  -5    1.00    4.80
   6  13  -5    5.90    5.70
  -6  13   5    3.10    5.30
  -5 -13   5   -0.50    3.90
  -5 -13   5    4.70    4.80
  -5  13   5   -9.90    3.80
   5  13  -5    0.50    5.70
  -5  13   5   10.40    5.10
   5  13  -5    0.50    4.50
   5  13  -5    0.10    4.50
  -4 -13   5    6.80    4.80
  -4 -13   5   -3.90    3.50
   4  13  -5    1.50    3.90
  -4  13   5   -1.70    3.30
   4  13  -5    0.30    5.10
  -3 -13   5   -3.00    3.40
  -3  13   5   -2.00    4.70
   3  13  -5    4.30    5.00
   3  13  -5    0.10    3.90
  -3  13   5    1.40    3.00
   3  13  -5    2.40    3.10
  -2 -13   5   -3.20    3.80
   2  13  -5    1.50    2.90
  -2  13   5   -2.00    2.80
  -2  13   5   -1.40    2.90
   2  13  -5    2.80    4.90
   2  13  -5    4.50    4.00
  -2  13   5   -0.60    4.60
  -1 -13   5    6.20    3.70
  -1 -13   5   16.40    6.00
  -1  13   5    9.80    2.80
  -1  13   5    5.50    3.70
  -1  13   5    3.70    5.10
   1  13  -5    6.70    5.50
   1  13  -5   14.70    5.40
   0 -13   5   20.60    5.90
   0 -13   5    9.60    4.10
   0  13   5    9.60    2.80
   0  13   5   17.80    5.50
   0  13  -5   14.20    5.70
   0  13   5   20.10    4.40
   0  13  -5   23.50    4.70
   1 -13   5    2.50    3.90
   1 -13   5    6.00    6.20
   1  13   5    5.50    5.30
  -1  13  -5    0.70    4.70
   1  13   5    3.70    2.80
  -1  13  -5   15.70    6.00
   1  13   5    7.80    5.60
   2 -13   5   -0.50    6.20
   2 -13   5   -6.30    3.90
  -2  13  -5    8.90    5.10
   2  13   5    2.80    5.00
  -2  13  -5    4.60    5.90
   2  13   5    6.30    5.80
   3 -13   5    4.20    4.30
   3 -13   5   13.00    7.10
  -3  13  -5    4.80    5.90
   3  13   5    2.90    6.80
   3  13   5   -8.20    6.30
  -3  13  -5    9.20    7.10
   4 -13   5   -0.50    3.90
   4 -13   5   -6.00    7.10
   4  13   5    0.50    6.70
   4  13   5    1.80    6.90
  -4  13  -5   -8.90    6.50
  -4  13  -5    3.20    7.40
  -5 -14   5    0.10    4.20
  -5 -14   5   -1.10    5.60
   5  14  -5    1.10    9.70
   5  14  -5   13.40    5.60
  -5  14   5    4.00    4.60
   5  14  -5   10.40    5.30
  -5  14   5   11.10    6.30
  -4 -14   5   -6.40    3.90
   4  14  -5    0.30    5.00
  -4  14   5    1.20    4.00
   4  14  -5    2.20    6.30
   4  14  -5   -3.20    4.20
  -4  14   5    5.40    5.90
  -3 -14   5    5.90    4.20
   3  14  -5    8.30    3.80
  -3  14   5    0.30    3.60
  -3  14   5   -0.90    5.50
   3  14  -5    0.40    4.80
   3  14  -5   -1.50    6.10
  -2 -14   5   -3.20    3.40
  -2  14   5    8.50    3.20
  -2  14   5   -4.40    5.80
  -2  14   5   -0.40    3.60
   2  14  -5   -8.40    5.70
   2  14  -5   -1.30    4.90
  -1 -14   5    0.60    3.70
  -1  14   5    0.90    3.00
  -1  14   5    5.60    4.40
  -1  14   5    6.80    7.10
   1  14  -5    6.10    4.80
   1  14  -5    3.70    6.30
   0 -14   5   -6.60    3.60
   0 -14   5    8.10    6.80
   0  14   5    5.20    4.90
   0  14  -5    0.10    4.90
   0  14   5   -2.60    3.30
   0  14   5   -4.70    5.80
   0  14  -5    4.30    6.30
   1 -14   5    0.90    7.00
   1 -14   5    0.40    4.10
   1  14   5   -5.30    5.30
   1  14   5    8.00    6.50
  -1  14  -5   11.00    5.70
  -1  14  -5   -2.00    6.50
   2 -14   5   -8.80    7.60
   2 -14   5   -0.50    4.10
   2  14   5   -2.10    7.20
  -2  14  -5    7.20    7.30
   2  14   5    3.40    6.10
  -2  14  -5   -2.90    6.00
 -13   0   6    1.50    5.10
  13   0  -6    6.00    6.20
 -12   0   6    9.10    4.30
 -12   0   6    5.70    4.60
  12   0  -6    7.90    4.80
  12   0  -6   12.90    4.20
 -11   0   6    4.00    3.90
 -11   0   6   -4.90    3.10
  11   0  -6   11.30    4.20
 -10   0   6    1.10    2.90
  10   0  -6    0.30    3.40
  10   0  -6    3.10    2.90
 -10   0   6    1.20    2.70
  -9   0   6   21.30    3.10
  -9   0   6   17.20    2.90
   9   0  -6   13.90    2.90
   9   0  -6   17.70    3.50
  -8   0   6    4.50    1.90
   8   0  -6    3.80    2.30
   8   0  -6    0.90    2.30
  -8   0   6    2.20    2.10
   8   0  -6    5.00    2.20
  -7   0   6   -0.90    1.80
   7   0  -6   -0.30    1.70
   7   0  -6   -2.90    1.70
  -7   0   6    2.00    1.60
   7   0  -6   -1.30    1.80
  -6   0   6    1.20    1.50
   6   0  -6    2.90    1.50
  -6   0   6   -0.50    1.80
   6   0  -6   -1.50    1.60
   5   0  -6  108.79    4.60
   5   0  -6  107.49    4.70
  -5   0   6  114.09    4.70
  -5   0   6  111.39    4.80
  -4   0   6   79.99    3.80
  -4   0   6   81.89    3.90
  -4   0   6   84.59    4.10
   4   0  -6   85.79    4.00
   4   0  -6   85.09    3.80
  -3   0   6  628.84   17.10
  -3   0   6  655.33   17.20
  -3   0   6  624.44   17.30
   3   0  -6  595.94   17.10
   3   0  -6  650.63   17.10
  -2   0   6   -0.30    1.30
   2   0  -6    3.20    1.40
   2   0  -6   -1.40    1.30
  -2   0   6    0.10    1.20
   1   0  -6  179.68    6.20
   1   0  -6  178.88    6.30
  -1   0   6  178.08    6.30
  -1   0   6  185.08    6.20
   0   0  -6   92.79    4.00
   0   0  -6   79.79    4.20
   0   0   6   85.69    4.00
   0   0   6   85.19    4.40
  -1   0  -6  517.75   14.90
   1   0   6  527.35   14.60
  -1   0  -6  509.15   14.50
   1   0   6  498.95   14.80
  -2   0  -6    7.00    1.80
   2   0   6   -1.20    1.60
  -2   0  -6    0.70    1.80
  -3   0  -6  185.78    7.10
   3   0   6  202.18    7.30
   3   0   6  202.78    7.70
   4   0   6   13.10    2.60
   4   0   6   20.70    3.10
  -4   0  -6   15.90    2.60
  -5   0  -6   25.20    3.60
   5   0   6   20.70    3.30
   5   0   6   27.80    3.80
  -5   0  -6   27.80    3.40
   6   0   6    6.30    3.70
  -6   0  -6   10.30    3.20
  -6   0  -6    6.40    3.20
   7   0   6   66.19    6.90
  -7   0  -6   84.79    7.30
  -8   0  -6    4.40    4.60
   8   0   6   -2.20    4.40
  -8   0  -6    4.20    4.80
   8   0   6    3.40    4.30
  -9   0  -6   -3.80    5.50
   9   0   6    4.50    5.70
  -9   0  -6    1.10    5.70
  13  -1  -6    4.70    6.20
 -13  -1   6   -4.10    4.90
 -13   1   6  -10.60    4.60
  13   1  -6    0.30    5.70
  12  -1  -6    3.90    4.80
 -12  -1   6   10.70    4.20
 -12  -1   6   -2.70    4.30
  12  -1  -6    8.70    4.60
 -12   1   6    6.60    5.10
  12   1  -6    8.00    4.40
  12   1  -6    2.90    3.90
  12   1  -6    3.50    5.10
 -12   1   6    2.60    3.60
 -11  -1   6   -1.00    3.30
  11  -1  -6    1.10    3.80
  11  -1  -6   -3.70    3.20
 -11  -1   6   -4.00    3.20
  11   1  -6    4.20    3.50
  11   1  -6   -0.60    3.90
 -11   1   6    4.10    3.80
 -11   1   6    3.00    3.10
 -10  -1   6   40.70    5.00
  10  -1  -6   31.90    4.20
  10  -1  -6   35.40    4.30
 -10  -1   6   33.10    3.90
  10   1  -6   28.50    4.60
  10   1  -6   35.30    4.10
 -10   1   6   25.70    3.80
 -10   1   6   34.60    3.70
   9  -1  -6    6.30    2.60
   9  -1  -6   15.80    3.10
  -9  -1   6   18.00    4.20
  -9  -1   6   13.60    2.80
   9  -1  -6   16.00    3.10
   9   1  -6   15.00    3.40
  -9   1   6   13.30    2.60
   9   1  -6   11.50    2.90
  -9   1   6   20.60    3.40
  -8  -1   6    4.10    2.20
   8  -1  -6    3.60    2.20
  -8  -1   6    5.30    4.00
   8  -1  -6    4.20    3.40
   8  -1  -6    5.70    2.30
   8   1  -6    5.00    2.30
   8   1  -6    6.00    2.50
  -8   1   6    8.70    2.30
   8   1  -6    2.30    2.00
  -8   1   6    2.20    1.80
  -7  -1   6   -0.70    2.00
   7  -1  -6   -1.00    1.70
  -7  -1   6    2.10    1.70
   7  -1  -6    1.30    1.90
   7   1  -6   -0.90    2.00
  -7   1   6    3.50    2.10
  -7   1   6   -0.30    1.70
   7   1  -6    4.30    2.50
   7   1  -6    0.10    1.90
   6  -1  -6   66.59    3.60
   6  -1  -6   66.29    4.00
  -6  -1   6   71.99    4.10
  -6  -1   6   63.09    3.80
  -6   1   6   57.29    3.90
   6   1  -6   61.69    3.90
   6   1  -6   56.99    3.80
   6   1  -6   63.69    3.90
  -6   1   6   58.49    3.70
  -5  -1   6    6.10    1.80
   5  -1  -6   11.30    1.80
  -5  -1   6   10.10    1.80
   5  -1  -6    8.50    1.90
   5   1  -6   10.30    1.80
   5   1  -6   13.50    2.30
  -5   1   6   11.30    2.20
  -5   1   6   10.00    1.80
  -4  -1   6   11.40    2.00
  -4  -1   6   11.10    1.80
  -4  -1   6   12.90    1.90
   4  -1  -6   10.60    1.80
   4  -1  -6   13.00    1.80
   4   1  -6   13.70    2.00
  -4   1   6   10.70    2.20
   4   1  -6   10.00    1.90
  -4   1   6   10.50    1.80
  -4   1   6   11.10    1.60
   3  -1  -6    1.00    1.40
  -3  -1   6    1.10    1.50
   3  -1  -6    1.10    1.40
  -3  -1   6    2.30    1.50
  -3  -1   6    3.50    1.20
  -3   1   6    0.00    1.30
  -3   1   6    0.20    1.20
   3   1  -6    1.00    1.50
   3   1  -6    0.50    1.50
  -2  -1   6    1.20    1.50
   2  -1  -6    0.20    1.30
  -2  -1   6    1.20    1.20
   2  -1  -6   -0.30    1.30
   2   1  -6   -1.90    1.30
  -2   1   6   -2.10    1.10
   2   1  -6   -1.40    1.30
  -2   1   6   -0.20    1.30
  -1  -1   6   70.59    3.60
   1  -1  -6   72.29    3.60
   1  -1  -6   80.49    3.80
  -1  -1   6   65.59    3.70
  -1   1   6   70.89    3.50
   1   1  -6   76.59    3.90
   1   1  -6   71.99    3.70
  -1   1   6   75.99    3.70
   0  -1  -6  321.67    9.90
   0  -1   6  342.47    9.70
   0  -1  -6  319.87    9.60
   0  -1   6  311.37   10.00
   0   1   6  315.77    9.90
   0   1  -6  322.87   10.10
   0   1   6  320.97    9.70
   0   1  -6  312.77    9.70
   1  -1   6   50.89    3.10
  -1  -1  -6   43.10    3.70
   1  -1   6   37.00    3.30
  -1  -1  -6   45.50    3.30
  -1   1  -6   47.70    3.40
  -1   1  -6   44.50    3.20
   1   1   6   47.30    3.20
   1   1   6   40.70    3.40
   2  -1   6  105.99    5.10
  -2  -1  -6   99.99    4.80
  -2   1  -6  107.29    4.70
   2   1   6  107.69    4.70
  -2   1  -6  105.99    5.10
   2   1   6   99.19    5.10
   3  -1   6   -2.80    1.60
  -3  -1  -6    3.90    1.90
   3  -1   6    2.20    2.00
   3   1   6    2.00    2.00
  -3   1  -6    1.40    1.70
   3   1   6    2.00    1.90
  -3   1  -6   -0.20    1.90
  -4  -1  -6   11.60    2.60
   4  -1   6   12.50    2.30
   4  -1   6    9.90    2.70
   4   1   6   10.80    2.40
   4   1   6    9.90    2.70
  -4   1  -6   11.20    2.40
   5  -1   6   17.10    3.40
  -5  -1  -6   15.70    3.10
  -5  -1  -6   18.50    3.30
  -5   1  -6   19.50    3.00
   5   1   6   14.40    6.30
  -5   1  -6   14.10    2.70
   5   1   6   15.70    3.00
   6  -1   6    8.20    3.10
  -6  -1  -6    4.30    3.30
  -6  -1  -6    3.50    3.20
   6   1   6    2.90    3.20
   6   1   6    1.00    3.20
  -6   1  -6    4.10    3.20
   7  -1   6    0.70    2.40
  -7  -1  -6    0.00    3.70
   7  -1   6   -0.20    3.60
  -7   1  -6   -1.70    3.60
   7   1   6   -0.50    3.60
   7   1   6    3.60    3.70
  -7   1  -6   -1.70    3.70
   8  -1   6   11.20    4.00
   8  -1   6    4.70    4.50
  -8  -1  -6    9.90    4.70
  -8  -1  -6    3.00    4.50
   8   1   6    5.00    5.00
   8   1   6    2.00    3.70
  -8   1  -6    0.10    4.90
  -8   1  -6   -3.00    4.30
  -9  -1  -6   -7.90    5.40
   9  -1   6   -3.60    5.60
  -9  -1  -6    2.20    5.60
  -9   1  -6   -2.50    5.70
   9   1   6    2.30    5.70
  13  -2  -6    5.20    6.70
 -13  -2   6    0.10    5.00
  13   2  -6   -1.90    7.20
  13   2  -6    0.20    6.30
  12  -2  -6   13.30    5.60
 -12  -2   6    2.30    3.90
  12  -2  -6    0.20    4.70
 -12  -2   6   -0.60    4.20
  12   2  -6    0.90    5.10
 -12   2   6   -2.80    5.20
  12   2  -6   -0.70    3.70
 -12   2   6    2.00    3.60
  12   2  -6    5.90    4.30
 -11  -2   6    3.30    3.50
  11  -2  -6   -0.90    3.80
 -11  -2   6    0.80    3.40
  11  -2  -6    0.90    3.80
  11   2  -6   -1.60    4.30
 -11   2   6    1.50    3.00
 -11   2   6   -2.90    4.10
  11   2  -6   -0.20    3.50
  11   2  -6   -3.60    3.30
 -10  -2   6   20.40    3.80
  10  -2  -6   15.80    3.90
  10   2  -6   23.60    3.60
 -10   2   6   15.50    4.00
  10   2  -6   21.70    4.10
  -9  -2   6    8.90    3.00
   9  -2  -6    7.60    2.80
   9  -2  -6    6.50    2.70
   9  -2  -6    4.10    2.80
  -9   2   6    9.60    3.20
  -9   2   6    2.80    2.20
   9   2  -6    5.80    2.60
   9   2  -6   11.10    3.40
   9   2  -6    3.60    2.50
  -8  -2   6   43.30    3.90
   8  -2  -6   38.30    4.00
   8  -2  -6   48.50    3.70
  -8  -2   6   49.90    4.20
   8   2  -6   33.60    3.90
  -8   2   6   44.10    4.20
   8   2  -6   41.70    4.00
  -8   2   6   48.20    3.80
   8   2  -6   47.40    4.60
   7  -2  -6  178.78    6.90
   7  -2  -6  178.28    6.20
  -7  -2   6  177.68    6.80
   7   2  -6  149.09    8.90
  -7   2   6  174.68    7.10
   7   2  -6  170.88    7.10
   7   2  -6  174.18    7.00
  -7   2   6  180.28    6.70
  -6  -2   6    1.10    1.50
   6  -2  -6    1.70    1.80
   6  -2  -6    0.60    1.40
  -6  -2   6    0.60    1.80
  -6   2   6    0.80    1.60
   6   2  -6   -1.20    1.60
   6   2  -6    3.00    1.90
   6   2  -6    2.90    1.70
  -6   2   6    3.30    1.60
   5  -2  -6    2.40    1.30
  -5  -2   6    0.20    1.40
  -5  -2   6    2.90    1.60
   5  -2  -6    3.10    1.70
   5   2  -6    2.90    1.40
  -5   2   6    2.50    1.40
  -5   2   6    0.40    1.30
   5   2  -6    3.90    1.70
   5   2  -6    1.60    1.80
  -4  -2   6    7.60    1.90
  -4  -2   6    5.00    1.80
  -4  -2   6    8.50    1.80
   4  -2  -6    6.70    1.40
   4  -2  -6    5.60    1.70
  -4   2   6    7.80    1.70
   4   2  -6    7.30    1.90
   4   2  -6    5.30    1.60
  -4   2   6    6.80    1.30
  -4   2   6    6.50    1.70
   3  -2  -6   70.69    3.00
  -3  -2   6   59.69    3.60
  -3  -2   6   66.89    3.50
  -3  -2   6   64.79    3.80
   3  -2  -6   55.99    3.30
   3   2  -6   64.39    3.60
   3   2  -6   68.89    3.80
  -3   2   6   67.59    3.40
  -3   2   6   66.19    3.10
  -2  -2   6   27.30    2.60
   2  -2  -6   25.60    2.60
  -2  -2   6   26.30    2.50
   2  -2  -6   25.10    2.30
  -2  -2   6   27.20    2.80
   2   2  -6   25.10    2.90
   2   2  -6   27.20    2.70
  -2   2   6   25.70    2.40
  -2   2   6   26.20    2.50
  -1  -2   6  337.77   10.60
  -1  -2   6  346.47   10.30
   1  -2  -6  348.47   10.10
   1  -2  -6  349.87   10.10
  -1   2   6  340.47   10.20
  -1   2   6  359.86   10.30
   1   2  -6  352.66   10.80
   1   2  -6  352.86   10.40
   0  -2  -6    6.60    1.90
   0  -2   6    6.60    1.50
   0  -2   6    9.40    1.90
   0  -2  -6    8.80    1.70
   0   2  -6    7.90    1.80
   0   2  -6    8.60    1.80
   0   2   6    9.50    1.70
   0   2   6    4.70    1.70
  -1  -2  -6  142.09    5.50
   1  -2   6  149.29    6.10
   1   2   6  150.68    6.00
   1   2   6  150.38    5.50
  -1   2  -6  150.38    5.80
  -1   2  -6  149.69    6.10
  -2  -2  -6   64.59    3.90
   2  -2   6   61.99    4.10
   2   2   6   61.49    3.70
   2   2   6   55.79    4.00
  -2   2  -6   62.49    4.10
  -2   2  -6   56.19    3.70
  -3  -2  -6   39.30    3.80
  -3  -2  -6   38.40    3.70
   3  -2   6   36.80    3.50
   3   2   6   37.00    3.80
   3   2   6   41.80    3.80
  -3   2  -6   42.80    3.80
   4  -2   6    5.00    2.10
  -4  -2  -6    1.70    2.30
  -4  -2  -6    3.50    2.40
   4  -2   6    0.90    2.20
   4   2   6    3.20    2.20
  -4   2  -6    3.00    2.10
  -4   2  -6    2.60    1.70
   4   2   6   -2.90    2.40
  -5  -2  -6   15.00    3.20
   5  -2   6   20.30    3.30
  -5  -2  -6   15.80    3.20
   5   2   6   17.10    3.10
  -5   2  -6   17.80    3.00
   5   2   6   17.00    3.60
   6  -2   6   21.30    3.70
  -6  -2  -6   19.90    3.90
  -6  -2  -6   19.90    3.80
   6   2   6   24.60    4.20
  -6   2  -6   23.50    3.40
   6   2   6   26.00    3.40
   7  -2   6   -1.10    3.50
   7  -2   6   -4.30    2.50
  -7  -2  -6    2.00    3.90
   7  -2   6   -6.70    3.30
  -7   2  -6    0.80    3.30
   7   2   6   -7.00    3.30
  -7   2  -6    1.90    3.60
   7   2   6    3.60    3.90
  -8  -2  -6    3.10    4.50
   8  -2   6    4.10    4.50
   8  -2   6    2.80    2.60
  -8  -2  -6    2.00    4.80
   8  -2   6    1.70    4.30
  -8   2  -6    2.70    4.40
   8   2   6    1.50    3.80
  -8   2  -6   -7.00    4.10
   8   2   6    5.20    4.70
   9  -2   6   -0.60    5.70
  -9  -2  -6    8.90    6.10
  -9  -2  -6    8.00    5.70
  -9   2  -6   11.70    6.10
   9   2   6    6.70    6.00
  13  -3  -6    4.20    5.80
 -13  -3   6   -2.70    3.70
 -13  -3   6   -3.30    5.50
  13  -3  -6    4.80    6.70
 -13   3   6   11.10    8.10
  12  -3  -6    0.40    5.40
  12  -3  -6   -0.20    5.00
 -12  -3   6   -3.10    4.50
 -12  -3   6    9.80    4.30
 -12   3   6   -0.30    5.40
 -12   3   6   -1.60    3.60
  12   3  -6  -12.70    5.00
  12   3  -6    5.10    4.20
  12   3  -6    4.70    4.00
  11  -3  -6   -0.50    4.00
 -11  -3   6   -3.70    3.60
 -11  -3   6   -1.40    3.70
  11   3  -6   12.00    3.60
  11   3  -6    0.60    4.50
  11   3  -6   -1.90    3.50
 -11   3   6    4.00    4.30
 -11   3   6   -1.70    2.90
 -10  -3   6    3.30    3.10
 -10   3   6    1.50    2.30
  10   3  -6    4.90    3.30
  10   3  -6    4.80    3.10
 -10   3   6   -0.90    3.30
  10   3  -6    3.50    3.50
   9  -3  -6    3.50    2.70
   9  -3  -6    1.10    2.50
  -9  -3   6    9.00    2.90
  -9   3   6    0.50    3.10
   9   3  -6    3.30    3.00
  -9   3   6    5.00    2.40
   9   3  -6    4.80    2.50
   9   3  -6    2.20    2.70
   8  -3  -6    8.30    2.10
   8  -3  -6    6.80    2.50
  -8  -3   6   12.10    2.70
  -8  -3   6    9.10    2.60
   8   3  -6    6.80    2.50
  -8   3   6    8.70    2.30
   8   3  -6    8.00    3.00
   8   3  -6    8.80    2.30
  -8   3   6    7.10    3.00
  -7  -3   6   71.89    4.40
   7  -3  -6   71.49    3.60
  -7  -3   6   65.29    4.40
   7  -3  -6   74.99    4.50
  -7   3   6   76.79    4.30
   7   3  -6   74.19    4.60
  -7   3   6   62.89    5.30
   7   3  -6   61.09    5.20
   7   3  -6   74.39    5.00
   6  -3  -6   45.30    3.70
   6  -3  -6   40.60    2.60
  -6  -3   6   44.10    3.60
  -6  -3   6   43.70    3.70
   6   3  -6   42.20    3.70
  -6   3   6   46.80    3.80
   6   3  -6   50.89    3.70
  -6   3   6   47.70    3.50
   6   3  -6   44.80    3.60
   5  -3  -6    3.90    1.80
   5  -3  -6    7.70    1.30
  -5  -3   6    8.30    2.20
  -5  -3   6    7.60    1.70
  -5   3   6    6.00    1.70
   5   3  -6    7.20    2.10
  -5   3   6    4.20    1.80
   5   3  -6   10.90    2.20
   5   3  -6    8.50    1.90
  -4  -3   6  113.29    5.00
  -4  -3   6  110.39    4.70
   4  -3  -6  114.79    3.70
   4  -3  -6  117.39    4.70
  -4  -3   6  109.59    4.90
   4   3  -6  111.79    4.80
  -4   3   6  107.09    4.60
   4   3  -6  107.09    5.10
  -3  -3   6  398.46   12.00
  -3  -3   6  386.46   11.40
  -3  -3   6  386.86   11.40
   3  -3  -6  386.06   11.10
   3  -3  -6  397.96   10.60
   3   3  -6  400.46   11.60
   3   3  -6  397.76   12.00
  -3   3   6  379.16   10.60
  -3   3   6  405.96   11.40
   2  -3  -6  109.79    4.10
  -2  -3   6  109.59    5.00
  -2  -3   6  115.59    4.60
   2  -3  -6  107.69    4.30
  -2  -3   6  107.79    4.50
  -2   3   6  108.69    4.40
   2   3  -6  106.49    4.60
  -2   3   6  106.19    4.00
   2   3  -6  108.69    5.00
  -1  -3   6   56.49    3.10
   1  -3  -6   53.69    3.20
  -1  -3   6   52.99    3.10
  -1  -3   6   54.99    3.50
   1   3  -6   53.39    3.30
  -1   3   6   52.69    3.10
   1   3  -6   63.09    3.80
  -1   3   6   53.49    3.20
   0  -3  -6   14.70    1.90
   0  -3   6   13.70    2.10
   0  -3   6   16.90    2.10
   0   3  -6   14.00    1.90
   0   3   6   17.60    2.20
   0   3   6   15.20    2.20
   0   3  -6   15.10    2.10
  -1  -3  -6   21.20    2.30
   1  -3   6   24.10    3.00
   1   3   6   22.10    2.70
   1   3   6   19.00    2.30
  -1   3  -6   26.30    2.70
  -1   3  -6   21.60    2.90
  -2  -3  -6  194.58    6.80
   2  -3   6  188.38    7.60
   2   3   6  195.98    7.00
  -2   3  -6  195.78    7.60
   2   3   6  209.18    7.40
   2   3   6  191.08    7.30
  -2   3  -6  185.18    7.00
   3  -3   6   41.80    4.00
  -3  -3  -6   43.90    3.80
  -3  -3  -6   42.60    3.80
   3  -3   6   42.70    3.60
   3   3   6   36.40    3.90
   3   3   6   43.70    3.80
  -3   3  -6   48.00    4.20
  -3   3  -6   45.50    3.60
   4  -3   6   28.60    3.70
  -4  -3  -6   30.40    3.30
   4  -3   6   30.80    4.00
  -4  -3  -6   27.70    3.30
  -4   3  -6   28.50    3.40
   4   3   6   37.60    4.10
  -4   3  -6   21.20    3.20
   4   3   6   27.20    3.50
   5  -3   6   22.30    3.20
  -5  -3  -6   20.10    3.40
  -5  -3  -6   22.40    3.50
   5   3   6   24.40    3.70
   5   3   6   15.20    3.40
  -6  -3  -6   27.30    4.10
   6  -3   6   24.30    3.60
  -6  -3  -6   27.80    3.90
   6  -3   6   32.00    3.50
   6   3   6   20.30    3.70
   6   3   6   31.00    4.50
  -6   3  -6   26.70    3.60
   6   3   6   27.40    4.10
   7  -3   6    7.90    3.00
   7  -3   6    6.40    3.90
  -7  -3  -6    7.40    4.10
  -7  -3  -6    6.00    3.80
   7  -3   6   10.80    3.90
   7   3   6    8.10    4.60
  -7   3  -6    1.00    3.30
   7   3   6   -2.40    3.30
  -7   3  -6    9.10    3.50
   8  -3   6   16.50    3.30
   8  -3   6   12.20    4.50
  -8  -3  -6   22.70    4.90
  -8  -3  -6    7.00    5.10
   8  -3   6   11.50    5.30
  -8   3  -6    6.40    4.40
  -8   3  -6    9.00    4.40
   8   3   6    9.00    5.20
   8   3   6   12.10    4.60
  -9  -3  -6    8.80    5.80
  -9  -3  -6   -8.60    5.90
   9  -3   6    7.60    5.70
   9   3   6   -3.50    6.10
  13  -4  -6   -6.90    5.40
 -13  -4   6   15.40    6.10
 -13  -4   6    1.20    3.90
  13   4  -6    7.30    7.00
 -13   4   6    3.80    7.50
  12  -4  -6    7.70    5.20
 -12  -4   6    8.90    4.70
 -12  -4   6    4.80    3.80
  12   4  -6  -11.50    4.20
 -12   4   6   -5.70    3.50
 -12   4   6    5.70    5.60
  12   4  -6   -0.50    5.50
  12   4  -6   -1.70    4.60
  11  -4  -6   15.60    4.80
  11  -4  -6   27.80    4.20
 -11  -4   6   18.50    4.30
 -11  -4   6    7.40    4.00
  11   4  -6   28.10    5.30
  11   4  -6   14.50    4.00
 -11   4   6   31.20    5.40
 -11   4   6   18.10    3.40
  11   4  -6   24.10    4.60
  10  -4  -6   -4.70    4.40
  10  -4  -6    1.70    2.80
 -10  -4   6    1.50    3.40
  10   4  -6   -4.40    3.00
  10   4  -6    3.50    3.40
 -10   4   6    3.80    4.00
 -10   4   6   -0.70    2.60
  10   4  -6    5.40    3.70
   9  -4  -6   13.10    3.30
   9  -4  -6   14.00    2.70
  -9  -4   6   10.80    3.50
  -9  -4   6   11.80    3.30
   9   4  -6    8.00    3.10
   9   4  -6   10.80    3.30
   9   4  -6   13.90    3.40
  -9   4   6   13.20    3.80
  -9   4   6    8.70    2.80
   8  -4  -6   19.40    2.40
   8  -4  -6   11.90    3.00
  -8  -4   6   15.50    3.00
  -8  -4   6   14.70    2.90
   8   4  -6   11.00    2.90
  -8   4   6   10.10    2.50
   8   4  -6   13.10    3.10
   8   4  -6   19.70    3.50
  -8   4   6   15.90    3.30
   7  -4  -6   29.90    3.70
   7  -4  -6   34.20    2.40
  -7  -4   6   28.90    3.70
  -7  -4   6   33.50    3.40
   7   4  -6   29.80    3.40
   7   4  -6   31.70    3.40
  -7   4   6   30.70    3.70
   7   4  -6   29.90    4.20
  -6  -4   6    2.20    1.90
   6  -4  -6    1.80    2.00
  -6  -4   6    1.30    2.00
   6  -4  -6    1.60    1.00
  -6   4   6    1.70    2.00
   6   4  -6    5.40    2.20
   6   4  -6    7.10    2.40
   6   4  -6    2.30    1.80
  -6   4   6    1.30    1.80
   5  -4  -6   65.89    3.80
  -5  -4   6   60.89    3.80
  -5  -4   6   70.59    4.40
   5   4  -6   72.29    4.20
  -5   4   6   67.69    3.90
   5   4  -6   65.29    4.40
  -5   4   6   64.19    4.10
   5   4  -6   72.99    4.00
  -4  -4   6    1.10    1.60
  -4  -4   6    0.00    1.60
  -4  -4   6   -1.00    1.70
   4  -4  -6    1.20    1.60
  -4   4   6   -0.30    1.30
   4   4  -6   -0.20    1.70
   4   4  -6    0.10    1.50
   4   4  -6   -1.00    1.70
  -3  -4   6    1.60    1.50
  -3  -4   6   -0.90    1.50
   3  -4  -6   -0.90    1.30
  -3  -4   6    0.90    1.60
   3   4  -6    0.30    1.50
  -3   4   6    1.00    1.00
   3   4  -6    2.20    1.50
  -3   4   6    1.60    1.40
  -2  -4   6   22.40    2.70
   2  -4  -6   20.60    2.10
  -2  -4   6   22.90    2.70
  -2  -4   6   21.50    2.30
  -2   4   6   22.80    2.60
   2   4  -6   25.30    2.50
   2   4  -6   23.60    2.80
  -2   4   6   21.10    2.10
   1  -4  -6   24.00    2.50
  -1  -4   6   22.90    2.60
  -1  -4   6   27.10    3.00
  -1  -4   6   20.30    2.60
  -1   4   6   24.10    2.70
   1   4  -6   27.30    3.20
  -1   4   6   24.80    2.40
   1   4  -6   22.70    2.80
   0  -4  -6   11.20    1.80
   0  -4   6   12.50    2.00
   0   4   6   13.60    2.10
   0   4   6   11.90    2.00
   0   4  -6    9.20    2.10
   0   4  -6   15.90    2.10
  -1  -4  -6   21.10    2.70
   1  -4   6   19.20    2.70
  -1   4  -6   17.40    2.30
   1   4   6   17.20    2.40
  -1   4  -6   16.60    2.60
   1   4   6   17.00    2.30
   2  -4   6    4.00    1.80
   2  -4   6    4.20    2.30
  -2  -4  -6    4.30    1.90
  -2  -4  -6    5.00    1.80
  -2   4  -6    2.60    1.70
   2   4   6    3.00    1.80
   2   4   6    7.40    2.10
   2   4   6    1.00    2.00
  -2   4  -6    8.30    2.10
   3  -4   6    2.10    1.80
   3  -4   6    1.70    2.00
  -3  -4  -6    0.90    2.00
  -3  -4  -6   -0.40    1.90
   3   4   6    5.50    4.00
   3   4   6    1.10    2.20
  -3   4  -6    0.50    1.80
  -3   4  -6    0.50    3.80
  -4  -4  -6    5.20    2.50
  -4  -4  -6    5.40    2.50
   4  -4   6    4.40    2.20
   4  -4   6    6.90    2.70
  -4   4  -6    5.60    2.60
   4   4   6    8.60    2.90
   4   4   6    0.70    2.60
  -4   4  -6    2.80    2.30
   5  -4   6   19.60    3.50
   5  -4   6   11.60    2.80
   5  -4   6   12.50    2.80
  -5  -4  -6   13.70    3.20
  -5  -4  -6    9.00    3.00
  -5   4  -6    9.00    3.00
[truncated: 254,661 more chars]
